# Supplementary material for: The relationship between family socioeconomic status and cultural background on the career self-determination of Chinese and Kazakhstani students
Source: Front Psychol. 2026 Jun 22;17:1849182. doi: 10.3389/fpsyg.2026.1849182 (PMC13333450; doi:10.3389/fpsyg.2026.1849182)
Supplement: Supplementary file 1 [file Data_Sheet_1.zip]

Archive with 3 entries (3 files):
- Supplementary_S1_Data_Codebook.docx
- cross_cultural_career_clean_1020.csv
- Supplementary_Material_S2_Questionnaires_Bilingual.docx
