# Supplementary material for: The relationship between family socioeconomic status and cultural background on the career self-determination of Chinese and Kazakhstani students
Source: Front Psychol. 2026 Jun 22;17:1849182. doi: 10.3389/fpsyg.2026.1849182 (PMC13333450; doi:10.3389/fpsyg.2026.1849182)
Supplement: Supplementary file 1 [file Data_Sheet_1.zip › cross_cultural_career_clean_1020.csv]

Q2_Country	Q3_Gender	Q4_Age	Q5_Edu	Q6_Location	Q7_FaEdu	Q8_MoEdu	Q9_Income	Q10_SubSES	Q11_EconSup	Q12_InfoSup	Q13_SocSup	Q14_Trad1	Q15_Trad2	Q16_Trad3	Q17_Trad4	Q18_Mod1	Q19_Auto1	Q20_Auto2	Q21_Auto3	Q22_Auto4	Q23_Auto5	Q24_Expl1	Q25_Expl2	Q26_Expl3	Q27_Effi1	Q28_Effi2	Q29_Effi3
1	1	18	3	2	3	3	1	3	3	3	2	1	2	3	2	5	4	3	4	4	4	3	4	4	5	3	4
1	2	21	2	3	2	1	1	4	3	3	3	3	4	4	3	4	3	3	4	4	5	3	4	2	4	4	4
1	2	18	3	1	2	2	1	2	2	3	5	4	4	4	3	3	2	3	2	3	3	3	3	1	3	3	2
1	1	23	3	2	3	2	2	3	2	3	2	3	3	3	4	4	3	4	3	5	5	3	4	2	5	3	4
1	2	20	2	1	3	3	1	5	3	3	3	5	5	5	3	5	5	4	4	4	3	3	2	2	3	3	4
1	2	25	4	2	1	2	2	3	3	2	3	5	4	5	4	4	2	3	3	3	4	3	3	2	2	3	3
1	1	23	3	1	5	3	3	10	5	5	3	4	3	4	4	5	4	3	4	5	4	4	4	5	5	4	4
2	2	18	4	2	2	4	2	5	2	4	4	3	3	3	3	5	4	3	4	4	5	4	3	4	4	5	4
1	1	21	4	2	3	3	4	10	4	4	2	3	3	4	4	5	5	5	5	5	5	5	5	5	5	5	5
1	2	24	3	2	3	1	2	6	4	3	2	4	4	5	4	1	2	2	1	2	3	3	1	2	3	1	2
2	2	24	5	1	4	3	1	5	3	3	3	3	2	4	3	4	4	3	3	3	4	3	4	2	3	4	3
1	1	23	3	1	4	3	2	3	2	3	4	3	2	3	2	5	4	4	4	5	4	4	4	4	4	3	4
1	2	24	3	1	5	4	4	8	5	3	3	4	4	5	4	5	4	3	4	5	5	3	5	3	4	3	5
2	2	25	3	3	3	3	2	8	4	5	4	3	3	3	3	4	3	4	4	5	5	4	4	3	4	3	3
2	1	23	4	2	4	4	3	7	4	4	3	1	1	2	1	4	5	5	5	5	5	4	4	5	5	4	5
2	1	25	3	2	1	6	3	9	5	4	2	5	4	5	4	4	3	3	3	2	3	2	2	2	2	2	2
2	1	18	4	3	4	2	1	4	2	4	5	3	3	3	2	3	5	4	5	4	5	5	4	5	5	5	5
1	1	18	4	1	1	2	1	5	3	3	3	4	4	4	2	4	3	2	3	3	4	2	2	2	3	3	4
2	2	20	3	2	2	2	1	5	2	2	1	2	3	3	3	4	4	4	2	3	4	3	2	2	3	2	3
1	2	18	3	2	2	2	2	9	4	3	4	5	4	5	5	3	3	3	3	4	3	2	2	2	3	3	3
1	1	23	5	2	3	3	2	7	3	4	5	5	4	3	4	4	3	4	3	3	3	3	2	2	4	3	3
1	1	21	2	1	2	2	4	7	4	4	4	3	2	3	3	4	4	5	5	5	4	4	3	4	5	5	4
2	1	21	5	2	1	4	1	2	1	3	5	2	3	2	2	5	4	4	4	5	5	5	5	4	5	5	5
2	2	20	3	2	2	2	2	3	2	4	3	2	3	3	2	5	4	4	4	5	5	4	4	3	4	4	3
2	2	24	4	3	4	2	4	4	4	4	1	3	4	3	4	4	3	3	2	3	3	3	3	3	3	3	3
2	1	23	2	3	1	1	1	1	1	3	3	4	4	3	3	3	3	1	4	5	4	2	3	3	3	3	4
1	1	22	3	1	4	4	1	8	3	3	4	4	3	4	5	4	3	4	3	3	4	2	4	2	4	4	4
1	2	22	3	3	1	1	2	8	2	4	4	3	2	3	2	3	4	3	4	3	4	3	3	3	4	3	3
2	2	21	3	2	2	3	1	4	2	2	4	3	2	3	3	4	3	3	4	4	5	4	3	3	4	4	3
1	1	21	4	3	3	4	3	2	2	3	3	4	5	5	5	3	3	3	3	3	2	3	3	2	3	3	3
2	2	18	3	3	4	1	1	4	4	3	4	4	4	5	4	4	5	5	3	4	5	3	3	2	5	4	3
2	2	18	5	3	2	1	2	1	2	2	3	3	4	4	4	5	5	3	4	5	4	4	4	4	3	3	4
2	1	19	2	2	2	4	2	5	4	3	2	5	3	4	5	3	4	3	3	3	4	3	3	2	3	2	2
2	2	18	4	1	4	4	2	3	4	3	1	3	3	4	3	3	4	2	2	2	2	2	3	2	3	3	4
2	2	20	4	1	3	2	1	2	3	3	4	3	4	3	1	3	4	5	5	5	4	4	3	4	5	3	3
1	1	23	3	1	1	3	3	6	3	2	2	4	3	3	2	4	3	3	3	4	3	3	3	2	4	4	2
2	1	20	3	2	3	2	1	5	3	2	2	3	2	4	3	3	4	3	2	3	5	3	3	3	3	2	3
1	2	20	3	2	3	3	3	8	4	4	5	5	4	4	5	4	4	4	5	4	5	4	3	3	4	3	4
1	2	21	4	1	1	2	1	2	3	2	3	2	2	2	3	5	4	3	4	4	4	3	4	4	4	3	4
2	1	27	3	2	2	1	2	4	3	4	3	4	4	3	5	3	2	3	4	3	3	3	3	2	3	3	4
2	2	27	4	2	3	3	2	2	2	2	3	5	5	4	5	3	2	1	1	1	2	1	1	1	2	2	1
1	2	18	4	1	4	1	1	5	2	4	4	4	3	2	4	2	3	2	1	2	2	1	2	2	2	3	4
2	2	25	4	1	1	4	1	5	2	3	4	5	4	5	4	3	1	2	2	1	2	1	1	2	3	3	2
1	2	25	3	3	3	3	1	3	3	3	1	4	4	4	4	3	1	2	1	4	2	2	1	3	2	2	2
2	2	22	3	3	1	3	1	1	2	2	3	3	4	3	4	3	3	2	3	3	4	2	3	2	4	3	3
2	2	21	3	3	3	1	3	1	1	3	4	3	3	3	3	2	4	3	3	5	4	4	2	4	4	4	3
1	2	26	2	1	6	3	4	10	5	4	5	2	4	4	4	2	4	5	5	4	4	3	3	4	4	5	3
1	1	21	3	1	3	3	1	3	3	3	3	4	3	4	4	5	4	3	3	4	4	4	3	3	3	4	4
1	1	22	3	1	3	2	1	3	3	3	1	4	3	5	4	4	3	2	2	2	2	1	2	2	2	1	2
2	1	24	5	1	5	4	3	8	4	3	3	3	3	3	3	4	4	4	4	5	5	4	3	4	4	5	5
2	2	27	3	2	1	3	1	4	3	3	3	4	5	4	3	3	2	2	3	3	1	1	2	2	2	2	3
2	2	22	4	3	4	4	1	3	3	3	2	3	4	4	4	4	2	2	2	2	4	2	3	2	4	2	3
1	2	20	4	2	3	4	3	4	2	3	2	5	4	5	4	4	2	3	3	4	2	4	2	3	3	3	3
1	2	19	4	2	2	1	1	1	1	2	2	4	3	4	3	3	3	2	2	2	2	1	1	2	3	3	2
1	2	21	3	1	1	1	2	1	1	2	3	5	3	4	4	3	2	1	1	2	2	2	1	2	1	2	2
2	1	20	3	2	2	2	1	1	3	2	2	3	4	3	2	3	3	2	3	2	3	1	2	2	2	3	2
2	2	23	4	1	4	3	4	10	4	4	5	4	4	4	3	4	5	5	4	5	5	4	3	3	3	4	4
2	1	21	2	3	3	2	3	4	3	3	3	4	5	4	4	3	3	3	3	3	3	3	1	3	3	3	3
2	2	22	3	3	4	3	2	3	3	3	2	3	4	4	3	5	4	2	3	4	3	3	3	2	3	3	3
2	2	20	3	3	1	1	3	6	3	4	2	3	3	2	3	5	3	4	4	4	5	5	4	4	4	4	5
1	1	23	3	3	3	2	2	5	3	3	4	2	1	2	1	5	5	5	5	4	5	5	5	4	5	5	5
1	1	20	2	3	2	3	3	5	4	4	3	4	3	3	3	2	4	2	3	3	3	3	2	3	3	3	3
2	1	25	2	3	2	1	1	6	2	2	3	5	5	5	5	4	2	2	3	2	3	2	2	2	3	3	3
2	1	24	3	2	2	4	3	7	5	3	3	4	4	3	3	3	4	3	4	5	4	4	4	2	3	4	4
2	2	22	3	1	4	4	4	10	4	4	2	4	5	5	5	4	2	4	4	3	3	3	2	3	3	3	4
2	1	18	3	3	4	2	2	8	4	3	3	4	3	3	4	4	2	3	3	3	4	3	3	2	4	3	3
1	2	18	3	2	1	3	2	4	1	3	3	2	2	2	2	5	4	3	3	3	4	2	3	5	3	3	4
1	1	21	4	1	2	2	1	6	2	4	5	3	2	4	2	4	5	4	4	5	5	3	4	4	5	4	4
1	2	19	2	3	3	4	3	5	5	3	2	4	4	5	3	5	4	3	4	3	4	2	3	4	3	3	3
1	1	19	3	2	3	1	1	5	3	4	3	4	4	4	5	3	3	3	4	3	3	3	2	2	4	2	4
1	2	23	3	3	2	2	2	4	2	2	4	4	5	3	3	4	3	3	2	3	3	3	2	2	3	3	3
1	1	20	3	1	2	1	1	3	3	2	4	3	3	2	2	3	3	3	3	3	4	3	2	3	4	2	3
2	2	21	4	1	3	3	1	1	4	3	2	4	4	4	5	1	2	2	1	3	2	2	2	3	2	1	2
1	2	20	3	1	4	3	2	6	4	3	3	4	4	4	3	5	5	4	5	4	5	3	3	3	4	4	4
2	1	20	3	2	2	3	2	3	2	3	5	2	2	3	2	4	4	5	4	5	4	4	4	4	5	4	4
2	2	20	3	1	4	5	1	5	3	4	3	3	4	4	3	3	4	4	3	3	4	4	2	4	4	2	3
2	2	25	4	3	4	3	4	7	3	4	3	2	2	2	1	4	5	4	4	5	5	5	5	4	5	5	5
1	1	18	3	1	4	2	2	5	4	3	2	3	4	2	3	5	5	5	5	5	4	4	4	5	5	5	4
1	2	26	3	3	3	3	1	3	1	2	3	2	3	3	3	4	4	3	4	4	4	2	4	3	3	3	4
2	1	20	4	2	2	4	1	4	3	3	3	4	5	4	3	3	3	3	3	4	4	3	2	2	4	3	4
1	1	21	3	1	5	4	4	7	5	4	3	3	5	4	4	3	4	4	3	5	5	4	4	3	5	5	4
1	2	28	2	2	1	5	1	1	2	1	1	5	5	4	5	5	2	3	2	3	2	2	2	2	2	2	2
2	2	22	3	1	3	3	2	6	2	2	3	3	3	3	2	3	4	4	4	4	4	3	2	3	4	4	4
1	1	18	3	2	4	4	3	9	5	5	4	4	4	4	3	4	4	3	4	5	4	4	4	3	5	4	4
2	2	22	4	2	3	2	2	6	3	3	3	3	3	3	3	5	5	4	5	5	5	3	3	3	3	4	4
1	1	24	4	2	3	4	4	7	5	3	2	2	3	3	3	3	3	3	4	4	3	3	4	4	4	4	4
1	1	23	4	1	3	1	2	3	1	3	3	3	4	3	4	5	4	4	3	3	3	3	3	3	3	3	4
1	1	21	5	1	4	2	1	3	5	3	4	4	5	5	3	4	5	4	4	5	3	4	4	4	3	4	3
2	2	23	3	3	4	2	1	3	3	4	3	2	2	2	2	5	4	4	5	5	4	3	4	5	4	4	4
1	2	20	3	1	3	4	4	6	3	3	4	5	4	5	4	4	4	3	4	3	3	4	3	3	3	5	4
2	2	23	3	2	1	3	1	3	3	3	2	4	4	4	3	4	2	1	2	3	3	2	2	2	2	3	3
2	2	23	3	1	4	1	3	5	2	3	2	5	3	4	3	3	2	1	1	2	2	2	2	1	1	2	2
1	1	21	4	2	2	2	1	1	3	3	4	4	3	4	2	4	2	2	4	3	2	2	2	2	3	3	2
2	2	22	3	3	3	3	2	4	3	3	3	4	4	4	4	4	4	4	3	4	4	3	4	3	4	4	4
1	2	18	5	1	4	1	1	2	2	4	5	4	3	5	4	4	2	2	2	2	3	2	2	1	2	2	2
1	1	23	3	2	3	1	1	7	4	3	2	4	3	4	3	4	3	4	4	4	4	4	4	2	4	3	3
2	2	24	4	2	4	3	3	4	5	3	1	3	3	3	3	1	2	1	1	3	2	1	1	1	2	2	1
2	2	22	2	2	2	4	2	8	3	3	2	3	3	4	3	5	4	3	2	4	5	3	4	3	4	3	4
1	2	24	3	1	1	3	1	4	2	2	2	3	3	4	4	5	3	3	4	3	4	3	3	2	4	3	4
2	1	19	4	3	2	3	2	3	2	3	3	4	4	5	4	4	3	2	3	3	4	2	3	2	3	2	2
1	1	20	3	2	3	2	2	3	4	3	2	2	2	2	2	5	4	4	4	5	4	4	3	4	4	4	4
1	2	21	3	2	3	3	3	5	4	4	4	5	4	4	4	5	3	4	3	4	4	4	3	4	3	4	4
2	1	21	3	1	3	2	1	2	3	3	1	2	2	3	1	4	4	5	4	3	4	3	4	3	4	3	5
1	2	24	4	1	1	3	4	6	2	4	4	4	5	4	4	5	5	3	4	5	5	3	4	4	4	4	4
2	1	19	5	1	5	4	3	5	3	4	4	3	4	3	4	4	5	4	4	4	5	4	4	4	4	4	4
2	2	22	4	2	3	2	1	6	1	3	3	5	4	5	5	3	3	3	3	4	3	3	2	3	4	3	3
2	1	19	4	2	2	2	1	2	2	3	3	5	5	5	5	3	2	2	1	3	3	2	3	2	2	1	2
2	2	21	2	2	2	3	1	6	4	4	3	5	5	5	5	5	4	2	3	4	3	2	3	2	2	2	3
1	1	23	3	2	4	2	1	1	1	3	2	3	3	3	4	5	4	3	3	4	4	3	2	3	3	4	3
1	2	21	3	2	3	2	1	1	2	2	1	4	4	3	4	2	1	2	1	2	2	2	2	1	2	3	2
1	2	23	4	2	3	3	3	7	3	3	3	4	4	5	4	4	3	3	3	4	3	3	3	3	3	3	3
2	1	23	4	2	3	5	4	7	5	5	5	2	3	3	3	1	4	5	5	5	4	3	4	4	4	4	4
2	2	23	3	1	3	4	1	5	4	2	2	5	5	5	5	2	2	1	1	2	2	3	1	1	1	2	2
2	2	18	5	1	3	3	2	6	3	3	5	4	5	5	4	4	4	5	4	4	4	4	3	3	4	4	4
2	2	22	3	3	4	4	1	4	2	2	1	3	4	4	4	4	3	2	2	3	3	3	1	3	2	3	3
1	2	23	4	2	2	1	3	3	3	2	3	3	2	3	3	5	4	4	3	5	4	5	3	4	4	4	3
1	1	24	3	2	3	1	2	2	2	4	4	2	3	3	2	2	3	3	3	2	3	3	3	2	2	3	3
2	2	24	3	2	2	2	2	5	3	3	1	3	3	3	3	3	2	3	3	2	3	2	1	3	3	2	3
1	1	22	3	2	3	1	1	6	2	3	3	3	4	3	2	4	3	3	5	5	5	3	4	4	4	5	2
2	1	22	3	2	2	3	2	5	3	2	3	4	4	3	4	4	4	4	4	4	4	5	4	4	3	4	4
1	2	21	4	1	4	5	3	8	4	4	4	4	3	4	2	2	4	3	3	5	5	3	4	3	4	3	4
1	2	20	3	2	4	2	3	6	3	3	2	4	5	3	4	5	4	4	3	5	4	3	4	3	3	4	5
1	2	23	5	1	3	6	3	10	5	4	4	5	4	5	5	4	4	4	4	4	5	5	4	4	4	4	5
2	1	20	3	3	4	3	1	4	3	5	3	3	3	4	3	4	4	5	5	4	5	3	4	5	4	4	4
1	1	19	4	2	6	4	3	9	4	5	4	3	3	3	3	4	5	4	5	5	5	4	4	4	5	3	4
1	2	24	3	1	5	2	3	5	3	4	3	3	3	4	3	3	3	2	2	3	2	2	3	3	3	2	2
1	1	26	3	1	4	1	1	2	2	2	4	3	4	2	3	3	3	3	3	4	2	2	3	2	3	3	3
2	1	21	4	2	1	1	1	1	1	2	4	4	4	5	3	4	2	3	3	3	3	2	2	2	3	3	3
1	1	19	3	1	2	2	1	2	2	3	2	4	3	5	4	5	2	2	2	3	3	2	3	3	4	4	3
2	2	23	3	1	2	2	1	5	2	3	4	3	2	3	3	3	4	4	3	4	5	4	3	4	5	4	4
2	1	21	3	1	2	2	2	4	2	2	4	5	5	4	4	2	2	3	3	2	2	2	2	2	3	2	2
1	1	21	4	3	3	1	2	5	2	3	5	3	4	4	4	5	4	3	4	4	4	3	4	3	5	5	4
2	1	20	3	1	1	3	2	4	3	4	4	2	2	2	2	3	5	4	5	4	5	4	4	4	5	4	5
1	2	20	3	2	4	5	1	4	2	2	2	3	3	4	3	4	2	3	3	4	4	2	3	2	3	3	4
2	1	18	4	1	5	1	2	5	4	4	3	3	3	2	2	3	3	3	2	3	3	3	2	2	3	3	3
1	2	28	3	2	2	3	2	7	3	3	4	4	4	5	5	3	4	2	3	3	3	4	3	3	3	3	2
1	1	20	3	3	4	2	3	8	4	4	5	4	4	3	3	3	4	4	3	5	5	4	3	5	3	5	4
2	2	24	2	3	2	2	3	4	4	4	4	4	3	3	4	3	4	4	3	3	5	4	4	3	4	4	3
1	1	20	3	2	5	2	2	6	3	2	3	3	4	3	3	3	3	2	2	3	3	3	2	2	3	2	3
2	1	19	4	2	2	5	4	5	4	4	3	3	4	4	3	2	4	3	3	5	4	4	3	3	4	4	4
1	1	18	3	2	4	4	4	4	4	4	4	4	5	5	4	3	3	3	3	3	3	3	4	2	3	3	3
2	1	18	5	1	1	2	2	4	4	4	3	3	2	4	3	4	5	4	3	4	4	3	4	4	4	4	4
1	1	28	2	2	3	3	2	3	3	3	3	3	3	4	3	3	3	4	4	4	4	3	3	4	4	4	4
2	2	18	3	2	2	4	1	6	3	3	3	3	2	3	2	4	4	4	3	5	3	3	3	4	4	4	4
2	2	18	3	1	3	1	1	5	3	2	2	4	4	4	3	4	2	3	2	3	3	2	2	2	3	2	2
2	1	24	3	2	4	2	2	5	3	4	4	4	3	3	3	4	4	4	3	5	3	3	2	4	5	4	4
1	2	23	5	1	4	2	2	6	3	4	3	3	3	4	3	5	3	4	4	5	4	5	5	3	5	4	5
1	2	20	3	3	5	3	1	8	2	3	5	2	2	2	1	4	3	3	4	5	5	4	4	4	4	4	5
1	2	22	3	2	3	1	1	1	2	4	3	3	3	3	2	2	2	1	2	2	3	1	1	1	2	2	2
1	1	19	3	2	5	2	3	5	4	3	3	1	1	2	3	4	4	5	5	5	5	5	4	4	5	4	5
1	1	18	5	1	4	4	1	6	5	5	5	3	3	4	4	4	3	4	3	5	5	4	4	4	4	3	5
1	2	22	3	1	2	4	1	5	3	2	2	4	4	5	4	4	4	4	3	4	4	3	2	3	4	4	4
2	1	24	3	3	2	2	1	1	1	2	1	3	4	3	3	3	2	2	1	4	3	3	2	2	2	2	2
2	2	22	4	2	3	3	3	6	2	3	2	3	3	4	3	5	3	4	4	4	4	2	4	4	4	3	3
1	2	26	3	3	3	3	1	2	3	2	2	3	4	3	3	4	3	4	4	4	4	3	3	2	3	2	2
2	2	25	3	3	1	1	1	2	2	2	2	3	4	3	4	5	4	4	3	4	4	3	2	2	2	4	3
2	1	22	4	1	3	3	4	5	5	4	1	4	3	3	3	5	4	4	4	2	3	3	2	2	2	3	3
1	2	23	2	2	1	2	1	2	2	3	4	2	2	2	1	4	4	3	3	2	3	2	3	2	3	3	3
2	2	22	3	2	2	2	1	6	3	4	4	4	3	4	3	3	4	4	4	4	4	2	4	3	4	3	3
2	1	18	4	2	2	3	2	6	3	4	3	3	3	4	4	4	3	4	4	4	5	4	3	3	4	4	5
1	2	22	5	2	5	2	1	5	3	2	2	3	2	2	2	3	4	3	4	4	4	3	3	2	3	3	5
2	2	22	3	3	4	3	2	7	3	4	3	5	4	3	3	5	5	5	3	5	5	4	4	4	5	3	4
2	1	20	3	1	1	3	2	1	2	2	3	4	4	3	3	2	2	2	2	2	2	2	2	2	3	3	3
2	1	20	3	2	4	3	4	9	4	5	2	3	4	4	4	3	4	4	4	4	4	3	3	3	3	4	3
1	1	26	4	2	4	2	3	5	4	4	3	3	2	3	1	4	4	4	5	4	5	4	5	4	5	4	5
2	1	21	5	1	3	2	2	6	3	1	5	3	2	3	1	4	5	5	5	5	4	4	4	3	4	4	4
1	2	25	3	1	5	3	1	2	2	3	1	2	3	4	3	3	3	3	3	2	4	1	2	2	3	3	4
2	2	23	4	2	3	4	4	1	2	3	1	3	3	4	4	4	2	3	2	3	2	2	2	2	2	2	3
1	1	21	2	1	3	3	3	5	2	3	4	4	4	4	3	4	2	3	1	2	3	3	2	2	3	2	2
1	1	23	4	2	3	4	1	6	3	3	4	4	4	4	5	3	4	3	3	4	3	3	3	3	4	3	3
2	2	21	3	1	2	1	1	1	1	2	3	3	2	4	2	2	4	3	3	4	4	2	2	3	2	3	4
2	1	19	4	3	5	1	3	4	3	3	3	3	2	2	2	3	3	4	4	3	3	3	3	2	4	3	3
1	1	23	3	2	3	4	3	6	3	3	3	3	3	3	3	5	4	4	4	4	5	4	3	3	4	3	5
2	1	20	3	2	2	2	1	6	2	4	5	4	5	4	3	5	5	5	4	5	5	5	5	4	5	5	5
2	1	22	5	2	4	2	2	9	1	4	5	2	3	2	3	5	5	3	5	5	5	5	3	4	5	5	5
1	1	19	3	2	2	3	1	2	2	3	3	2	3	3	2	4	3	3	3	5	3	4	2	3	4	3	3
1	2	18	4	1	2	4	4	9	4	3	4	5	2	4	3	3	3	3	4	5	4	3	3	4	5	4	5
1	1	22	3	2	3	3	1	1	2	2	2	2	3	3	3	3	1	3	2	1	3	2	2	1	3	2	2
1	2	23	3	2	3	4	2	6	3	3	2	4	3	4	3	5	5	4	5	5	5	5	4	5	4	4	4
1	1	20	2	3	3	2	1	1	3	3	5	4	3	4	4	5	4	5	4	5	4	5	4	3	5	4	4
1	1	21	5	2	3	4	1	6	2	3	3	2	2	3	3	4	5	5	4	5	5	4	4	5	5	5	5
2	2	20	3	1	4	2	1	5	3	5	4	4	5	5	4	5	3	4	3	5	5	4	3	4	3	5	4
1	1	23	3	2	3	4	2	4	2	3	2	3	2	4	3	3	4	3	3	3	2	3	3	3	3	3	2
2	1	21	3	1	4	1	2	5	2	3	1	3	2	4	3	4	3	3	3	4	4	3	3	3	3	4	4
2	1	22	3	2	2	2	1	1	2	1	1	1	2	2	2	3	2	1	2	4	2	2	3	2	4	3	2
1	1	24	3	3	4	4	2	3	3	3	2	4	4	5	3	4	3	3	3	3	3	3	2	3	4	4	2
2	1	18	2	2	3	3	1	6	2	3	3	1	1	3	2	5	4	4	4	5	5	5	4	2	4	4	4
2	1	22	3	1	4	3	4	2	2	2	3	3	3	3	4	5	4	3	4	3	4	3	3	3	4	4	3
1	2	23	3	3	3	3	2	8	3	3	3	3	3	2	2	4	4	4	3	3	3	4	4	4	3	3	4
2	2	22	3	2	3	2	1	5	1	2	3	5	4	5	5	3	2	2	3	4	3	3	2	2	2	2	3
2	1	23	5	2	1	1	1	1	1	2	2	3	3	3	3	5	4	3	3	3	4	3	3	3	3	3	4
1	2	23	3	1	3	4	2	3	3	4	4	2	3	3	2	3	4	2	3	3	5	4	3	2	3	3	3
1	2	25	4	2	2	3	3	8	4	3	3	4	3	3	2	5	5	4	5	5	5	4	4	5	5	5	5
1	2	21	3	2	4	5	4	8	5	4	3	3	2	1	2	3	4	3	4	4	3	4	5	4	5	4	4
1	2	23	3	1	2	3	1	6	3	4	3	5	5	5	4	5	4	4	4	5	5	5	4	3	4	4	4
2	1	18	3	1	1	4	2	5	2	4	3	3	4	4	3	5	3	3	4	4	4	3	2	3	4	4	4
2	1	23	3	1	4	3	4	8	4	4	2	3	2	4	3	3	4	3	4	5	5	5	5	3	4	4	4
2	2	24	4	2	2	3	3	7	3	4	2	3	3	3	4	5	5	4	2	4	5	4	3	4	3	3	4
2	2	21	2	2	4	3	1	1	2	3	2	5	4	5	5	4	2	2	2	1	2	1	2	1	2	2	2
1	2	27	2	2	2	2	2	6	4	4	5	2	3	2	3	4	4	3	4	5	5	4	3	3	4	3	4
1	2	21	2	3	3	2	1	2	2	2	2	5	4	3	3	5	5	2	3	4	3	3	3	3	4	4	4
1	2	21	3	2	3	3	1	5	3	3	3	3	3	4	3	4	4	4	4	3	4	4	3	3	4	3	3
1	2	20	3	2	3	3	2	7	3	4	3	4	4	3	4	5	4	4	3	5	4	4	3	3	4	3	3
1	1	20	3	3	2	3	1	6	2	3	3	4	4	3	2	4	4	4	3	3	4	3	3	3	4	3	3
2	2	22	3	3	4	2	1	2	2	3	2	2	1	3	2	4	3	4	3	3	3	3	3	3	4	4	3
1	1	21	3	1	3	1	1	9	3	3	5	1	1	1	2	3	4	4	4	4	5	4	3	4	4	3	4
1	1	23	2	3	3	4	3	6	4	3	4	4	5	4	4	3	3	3	2	3	3	2	2	2	4	3	2
1	1	25	4	3	4	4	4	10	5	5	3	4	4	4	4	4	5	5	5	5	5	5	5	5	5	5	5
1	1	24	2	3	3	2	1	1	1	3	3	3	3	3	3	3	4	3	3	4	3	3	3	3	5	3	2
1	1	19	4	3	1	2	1	1	1	4	4	4	2	3	2	4	3	3	2	4	3	2	3	2	2	3	4
1	1	20	4	2	4	4	1	5	4	4	4	2	3	3	3	4	4	4	3	4	3	4	3	4	5	4	4
2	2	25	3	2	2	2	1	4	1	3	2	4	4	5	4	4	3	4	2	4	3	4	3	4	3	4	4
1	2	23	4	1	2	2	2	3	2	2	3	4	5	4	4	5	2	2	3	3	3	1	2	3	2	2	3
2	2	19	5	1	5	4	4	3	4	3	2	4	3	4	3	4	2	2	4	4	2	4	2	2	3	3	3
2	2	22	4	3	5	2	3	8	3	4	3	2	2	2	3	3	5	5	5	5	5	4	4	4	4	5	4
2	1	21	5	3	3	4	3	9	5	4	2	3	2	4	3	4	5	4	5	5	5	4	4	5	5	4	5
1	2	25	3	2	3	2	4	6	2	4	4	4	5	3	5	2	3	4	3	3	4	1	1	2	3	2	3
2	2	19	3	2	3	3	2	8	3	3	3	5	5	5	5	3	3	3	2	4	3	3	3	3	4	2	3
1	1	23	3	1	3	3	4	6	5	3	3	4	4	4	3	5	5	4	4	4	5	4	4	4	4	3	4
2	2	25	4	2	3	4	1	7	3	5	4	3	3	3	3	4	5	5	5	4	5	4	4	3	4	5	5
2	1	18	3	1	5	3	4	7	4	4	3	1	2	1	2	3	5	4	4	4	4	4	3	4	3	4	4
1	2	22	4	3	1	3	1	4	3	3	3	3	3	3	2	5	4	3	4	4	4	4	3	4	4	3	4
1	2	20	3	2	3	1	3	5	3	3	3	3	2	4	4	3	3	3	3	3	3	3	3	4	3	4	3
2	1	19	2	2	4	4	1	3	3	2	2	5	4	4	4	4	3	3	3	2	3	2	1	2	3	2	3
1	2	24	5	1	3	3	3	9	3	4	5	4	4	4	5	4	4	3	2	2	3	3	3	2	3	2	2
2	2	25	3	2	3	3	1	6	2	3	3	5	4	4	4	5	4	5	4	5	5	5	4	4	5	4	4
2	2	21	2	1	1	3	1	4	3	2	2	4	4	3	3	4	3	3	4	4	4	3	3	3	4	4	3
1	2	18	5	2	4	2	2	4	3	3	2	4	4	4	3	5	4	4	4	4	5	3	3	4	4	4	4
1	1	22	5	1	2	1	4	4	2	3	3	4	3	4	4	2	1	2	3	2	3	2	2	3	3	3	3
1	2	26	4	2	4	3	2	3	3	3	2	2	3	3	3	3	2	3	3	3	4	3	3	2	3	3	3
1	2	18	3	2	3	2	2	9	4	3	3	2	3	3	4	3	5	5	4	5	5	4	4	3	4	5	4
2	1	21	4	3	4	3	1	7	4	3	3	2	3	3	3	3	4	4	4	3	5	3	3	3	4	4	5
2	2	20	2	2	6	5	4	7	5	3	3	3	2	4	3	5	4	4	5	5	5	4	4	4	4	4	5
1	1	20	3	3	1	1	2	7	3	3	3	3	4	4	4	5	4	4	3	4	4	4	4	4	4	4	5
2	1	24	3	2	5	2	4	5	3	2	2	4	4	5	4	4	2	3	3	3	4	2	2	3	2	3	2
2	2	22	4	1	4	5	3	5	3	4	3	2	2	2	3	5	4	5	4	5	4	4	3	4	5	4	3
2	2	19	4	3	3	3	4	4	3	3	2	3	3	3	3	2	1	2	2	3	3	2	2	3	3	3	3
1	1	21	3	2	4	4	4	7	3	4	4	5	3	4	4	5	4	3	4	4	5	4	3	4	5	3	4
1	2	28	4	1	3	2	2	8	3	3	4	2	2	3	2	3	3	3	3	4	4	3	3	3	5	3	4
1	2	24	3	1	4	3	4	7	4	4	3	2	3	3	2	3	4	3	5	3	4	4	3	2	4	4	4
1	2	25	3	1	3	3	1	5	3	4	4	3	2	3	3	3	3	3	3	4	2	3	2	3	4	3	4
2	2	24	4	2	1	3	1	2	2	2	2	4	3	5	3	4	3	2	2	2	4	2	1	2	3	2	2
2	1	20	3	3	3	2	1	1	1	2	5	4	3	4	3	4	4	5	4	4	4	3	2	3	5	3	4
2	2	18	4	3	3	4	3	10	3	4	4	3	3	3	3	5	4	4	3	5	5	4	4	3	5	4	4
1	1	22	2	2	2	1	1	8	3	3	3	4	3	3	3	3	2	2	1	3	3	3	3	2	3	2	2
1	1	20	4	3	3	1	2	4	3	3	3	5	4	5	5	4	2	3	2	2	3	2	2	2	3	2	3
2	2	22	3	2	5	2	4	1	3	2	1	5	4	4	5	2	2	1	1	2	2	1	1	1	1	2	2
1	1	21	3	2	3	4	4	4	5	4	2	3	3	4	2	4	5	5	4	5	5	3	3	4	5	5	5
1	2	23	4	2	2	2	1	1	1	2	4	3	2	3	4	3	3	4	4	4	5	4	3	3	3	4	3
2	1	18	3	2	5	3	3	3	3	4	2	2	2	2	2	5	4	5	5	5	5	4	4	4	4	4	4
2	1	22	5	2	2	3	1	1	1	3	2	4	3	3	4	4	4	4	4	3	4	4	3	3	4	4	4
1	2	20	4	1	2	3	1	3	3	2	2	3	3	3	4	2	3	2	2	4	3	3	3	2	3	3	3
2	2	30	3	2	4	1	2	4	4	4	2	1	2	2	2	3	3	3	3	4	3	3	3	2	4	3	2
2	2	19	2	3	2	3	3	1	3	3	2	3	2	2	1	3	4	4	4	4	4	4	3	3	3	4	4
1	2	23	4	2	4	3	1	2	2	3	4	3	3	3	3	4	3	3	4	4	4	3	2	3	3	3	4
2	2	19	4	1	4	1	2	4	3	4	2	2	4	3	2	4	4	3	2	3	3	2	2	2	2	2	3
2	1	20	2	1	3	1	2	4	2	4	5	4	4	5	4	4	4	4	5	5	4	3	3	4	3	4	3
1	1	23	5	1	3	3	2	4	4	4	4	4	5	4	4	3	4	4	3	3	3	3	3	3	4	4	3
2	1	26	4	2	4	1	2	6	3	3	2	4	4	4	4	3	3	3	2	2	3	2	1	3	3	3	2
1	1	23	4	1	3	4	1	5	3	5	3	2	4	3	2	4	4	3	5	4	4	3	3	4	4	3	3
1	1	21	3	3	3	2	4	5	2	3	3	4	5	5	5	1	2	1	2	1	2	1	2	1	3	2	1
2	1	23	5	2	2	2	1	1	1	2	2	4	4	4	4	3	2	1	2	2	4	2	1	2	2	2	2
2	1	19	4	3	3	2	1	2	3	2	2	3	3	3	3	2	2	3	1	3	2	2	2	2	2	2	2
1	1	24	4	2	5	4	3	4	4	4	3	3	3	4	4	2	4	3	2	4	4	4	4	3	2	2	4
1	1	21	5	2	4	3	3	6	3	3	3	4	3	3	3	5	4	4	4	3	4	3	4	4	4	4	3
2	1	22	3	1	4	3	3	5	4	4	3	4	5	4	4	3	3	1	3	3	3	2	2	2	3	2	2
1	1	23	4	3	4	5	3	7	5	3	3	1	2	3	1	4	4	5	4	5	5	4	3	4	5	5	5
1	2	24	3	2	4	4	2	6	3	3	2	3	3	4	3	3	4	3	3	4	4	3	3	2	4	3	3
1	1	19	5	1	2	3	1	1	3	3	3	3	3	2	2	4	3	4	4	4	5	3	3	3	4	4	3
2	2	20	3	2	3	5	3	8	3	4	3	4	4	3	3	4	4	3	3	4	5	4	3	4	3	4	3
2	1	20	3	3	2	4	1	7	2	2	2	4	4	4	3	2	2	2	1	2	2	2	2	2	2	2	2
2	2	24	3	2	5	2	3	7	5	3	3	3	3	3	3	3	4	4	4	5	4	4	4	4	3	4	4
2	2	25	2	3	4	3	1	6	3	4	4	5	5	5	5	3	3	2	2	3	2	2	2	1	2	2	3
1	2	21	5	3	4	2	3	5	2	4	4	3	3	3	3	5	4	4	3	4	4	4	4	3	4	3	4
2	1	24	3	3	3	2	1	4	2	3	4	1	2	4	2	4	4	3	3	4	4	2	3	3	3	3	1
2	1	20	4	1	6	4	4	8	5	3	2	3	2	2	1	3	4	5	4	5	4	5	5	4	4	4	5
2	2	23	4	2	1	4	1	2	3	3	2	3	3	3	3	4	4	4	4	4	3	4	3	4	5	5	3
2	2	19	3	1	3	2	1	5	2	4	3	2	1	1	2	4	4	5	4	5	5	3	5	4	4	5	4
2	2	23	3	3	1	3	1	1	1	2	3	3	3	3	4	4	3	1	3	2	3	2	3	2	3	4	2
1	1	19	5	2	2	5	2	7	5	4	4	3	4	4	3	3	4	3	3	4	3	4	2	3	3	4	4
1	2	20	4	2	4	5	3	6	4	5	2	4	3	3	2	5	5	4	4	5	5	4	5	4	4	4	5
2	1	30	4	2	4	2	1	5	3	4	3	2	3	3	3	2	4	4	4	5	4	3	3	3	3	4	4
1	1	22	3	1	4	2	3	6	3	2	2	4	5	5	3	4	3	3	2	3	3	2	2	2	4	2	2
1	2	23	3	2	3	5	2	8	4	4	3	3	1	3	2	5	5	5	5	5	5	5	4	3	4	5	5
2	1	24	5	1	4	4	2	3	4	2	1	4	4	5	4	3	2	1	3	1	2	3	2	2	3	3	3
1	2	19	4	3	2	5	1	5	4	3	1	3	3	3	4	4	5	2	4	5	4	3	4	4	3	4	5
1	1	18	3	1	3	2	1	2	3	3	1	5	5	5	4	3	3	2	3	4	2	3	2	2	3	3	4
1	2	20	4	2	4	3	3	8	4	5	4	4	3	4	3	5	5	5	5	5	5	5	5	5	5	4	4
2	1	24	2	2	3	4	4	7	4	4	2	2	2	3	2	4	5	4	4	5	5	3	4	4	4	4	5
2	2	21	4	2	3	3	2	5	2	3	3	2	3	2	2	1	3	2	3	2	4	3	3	1	3	3	3
1	1	22	2	3	5	3	4	9	5	4	4	2	2	2	3	4	4	4	3	5	4	4	3	3	5	4	4
1	2	23	3	2	4	4	3	10	5	4	5	3	3	3	3	3	5	5	5	5	5	3	4	4	5	3	4
1	1	22	4	2	3	2	2	5	2	3	3	2	2	2	3	5	4	3	4	5	3	2	2	3	4	2	4
2	1	22	3	2	4	4	3	6	3	4	2	3	3	4	3	2	2	3	2	2	3	3	2	1	2	2	3
2	2	19	4	2	3	3	2	7	4	3	3	3	2	3	3	4	3	3	3	5	4	5	3	2	3	3	4
1	2	23	4	1	1	1	3	6	3	3	4	4	3	4	3	4	2	3	4	4	3	4	2	2	3	3	5
2	1	18	3	2	1	3	1	6	2	4	5	3	4	4	3	3	4	4	4	5	4	3	3	3	4	4	4
2	2	23	3	1	2	2	1	2	1	1	3	3	4	4	4	3	2	2	2	2	2	3	1	2	4	3	2
1	2	25	3	2	4	3	3	5	4	3	2	3	3	4	4	3	4	4	5	5	4	4	3	3	4	4	4
1	1	25	3	2	2	4	3	9	4	3	3	5	5	5	4	3	3	2	3	4	3	3	2	2	3	3	3
1	1	18	3	2	5	3	4	6	4	4	2	3	3	4	2	4	5	4	5	5	4	3	3	4	5	3	3
2	1	19	2	1	3	2	1	4	2	2	3	3	2	4	2	3	3	3	2	4	4	3	3	2	3	3	3
1	1	27	3	2	3	3	1	3	3	3	2	3	2	4	2	4	4	3	2	3	4	3	3	4	4	3	3
1	1	23	4	1	2	3	1	5	3	3	3	3	3	3	2	4	3	3	3	3	4	3	2	4	3	3	3
1	1	23	3	1	4	3	4	3	4	2	1	2	1	1	2	2	5	4	3	5	5	4	4	4	4	5	5
1	2	19	3	1	2	3	3	10	2	5	5	5	5	5	4	2	2	3	4	3	3	3	3	2	2	2	3
2	2	20	4	1	5	2	3	6	2	3	2	3	3	4	4	3	2	2	2	2	3	2	3	2	3	1	3
1	2	21	4	1	2	3	1	5	3	3	3	4	4	4	3	4	3	3	3	4	3	2	3	2	4	4	3
1	2	21	3	1	3	3	1	2	3	3	1	2	3	3	2	4	3	4	4	5	5	3	4	3	4	4	4
1	2	24	4	1	2	4	2	6	4	3	4	4	4	4	3	3	5	4	3	4	4	4	4	3	4	4	4
2	1	22	3	2	2	1	1	3	1	3	3	4	2	4	2	5	4	4	4	4	5	3	4	4	4	4	4
2	1	25	3	1	4	4	4	6	4	3	2	3	3	4	4	5	4	4	4	3	4	3	3	3	4	3	4
1	2	21	4	1	4	4	4	6	4	4	4	4	3	3	4	4	4	5	4	4	3	3	3	3	3	3	3
1	2	23	3	2	4	3	3	7	3	4	3	5	4	4	4	3	3	4	3	3	4	3	2	3	3	3	4
1	2	21	3	3	2	3	2	6	3	3	3	3	2	4	4	4	5	4	4	4	5	4	4	3	4	3	3
2	1	25	4	1	4	2	3	6	3	3	3	4	3	4	4	5	4	3	3	4	4	3	5	4	2	3	3
2	2	23	3	1	4	2	1	3	2	4	2	3	3	2	1	4	3	4	5	5	5	4	3	4	4	4	5
1	1	24	4	3	3	3	1	10	4	4	4	3	3	3	4	3	3	3	3	4	4	3	3	4	3	4	4
2	2	23	5	2	3	1	3	2	2	3	2	4	4	3	3	3	4	2	3	3	4	4	2	3	5	3	3
2	2	26	3	1	3	3	3	7	4	3	2	3	3	3	2	5	4	3	3	3	4	3	4	3	4	4	4
1	2	20	4	2	1	1	2	3	2	3	2	3	4	4	3	4	3	3	3	3	4	3	2	2	3	3	4
2	2	22	2	1	2	2	1	6	3	3	4	3	3	4	3	4	3	3	3	3	3	3	3	2	3	3	3
2	2	18	3	2	1	3	3	3	4	2	2	5	5	5	4	3	1	2	1	2	3	1	2	1	2	2	2
2	2	22	5	2	4	1	2	5	2	3	4	4	3	4	4	2	4	5	3	5	3	5	3	4	3	3	4
2	2	18	4	1	2	2	3	3	2	3	3	2	2	3	2	5	4	5	4	4	5	4	3	5	5	4	5
2	2	22	4	2	4	5	4	5	4	4	4	3	3	3	3	4	4	4	4	5	4	4	4	4	4	4	5
2	2	18	2	1	2	2	1	1	3	2	3	3	1	4	3	4	4	4	4	4	5	4	5	3	3	4	4
1	1	20	4	2	4	5	3	3	4	3	2	4	4	4	4	5	4	4	4	4	4	4	3	3	3	4	3
1	2	21	3	1	1	2	1	2	1	3	3	4	4	4	3	3	2	2	3	2	2	1	2	1	1	2	2
1	1	23	4	1	4	3	4	6	4	4	3	2	1	2	2	2	4	3	4	5	4	4	3	3	4	3	4
2	2	24	3	3	2	2	2	3	1	3	2	3	2	2	2	3	4	3	3	5	3	4	4	3	3	2	4
2	1	24	2	2	4	3	2	6	3	3	4	4	4	3	4	4	4	3	3	4	3	3	3	3	3	3	2
2	1	24	3	2	3	3	2	6	3	3	3	3	3	2	4	4	4	4	4	5	5	4	4	3	4	4	4
2	2	21	5	2	1	2	1	4	3	3	3	2	3	3	3	3	4	3	3	4	4	2	3	3	3	3	3
1	2	26	3	3	2	3	2	7	3	5	5	3	3	3	3	5	5	4	3	5	5	4	4	5	4	5	4
1	1	21	5	1	4	3	2	4	3	3	2	3	3	4	3	4	4	4	3	4	4	3	4	3	5	5	4
2	1	18	2	3	2	3	2	6	3	4	3	2	2	3	2	4	4	3	3	3	3	3	3	3	4	3	4
2	2	22	2	3	2	2	2	2	3	3	2	3	4	4	3	5	3	2	2	3	4	2	3	4	4	4	2
1	2	22	3	3	4	1	3	10	4	4	5	4	4	4	4	3	4	4	4	5	4	3	5	4	4	4	3
1	1	20	5	1	3	4	3	4	3	3	3	4	2	3	3	4	4	4	3	4	5	3	3	4	5	4	4
1	1	21	4	2	3	3	2	7	3	3	3	5	5	5	5	4	2	3	3	3	3	3	3	3	4	3	2
1	2	18	3	3	4	3	4	6	4	4	4	5	4	3	3	3	4	3	4	4	5	3	5	4	4	4	3
2	1	24	3	2	3	4	3	1	3	3	2	4	4	5	4	5	2	2	2	2	3	2	1	1	2	2	3
1	1	20	2	1	4	3	3	6	3	4	4	4	3	4	3	5	5	5	5	5	5	4	5	4	4	5	4
1	1	19	3	1	2	5	3	5	4	3	1	4	4	4	3	4	4	4	4	4	5	5	3	4	4	4	4
1	2	22	4	2	3	1	1	4	2	3	3	5	5	5	5	4	3	3	3	3	3	3	3	3	3	2	3
1	1	22	4	1	3	2	3	8	3	4	4	3	3	3	3	5	4	4	4	5	4	5	4	4	5	5	4
2	2	23	3	2	4	5	4	7	4	3	2	4	3	4	3	4	4	3	3	3	2	3	2	3	2	2	3
1	2	23	3	3	2	3	1	3	2	3	2	3	3	3	3	3	3	2	2	1	3	2	2	1	2	2	3
2	2	21	2	3	4	2	1	2	2	3	3	3	3	4	3	2	3	2	2	4	4	2	2	2	3	3	4
1	1	21	2	2	2	2	1	4	2	2	4	4	3	4	4	3	3	3	3	2	2	2	4	2	3	4	3
1	1	22	4	3	2	1	4	4	2	3	2	5	4	4	4	3	4	2	3	4	4	3	3	3	3	3	3
1	2	19	2	1	3	2	4	4	4	3	3	4	4	4	3	2	3	2	4	3	4	3	4	3	4	3	4
1	1	28	5	2	2	2	3	6	2	2	2	4	3	3	3	3	3	2	1	2	3	3	2	2	2	3	2
2	1	23	3	2	3	5	3	7	4	5	4	2	2	3	3	3	4	4	4	5	4	4	4	3	4	4	4
1	1	18	3	3	3	3	1	5	2	3	3	4	5	4	4	2	3	3	2	3	3	3	2	2	3	4	2
1	2	21	5	3	3	3	1	6	3	2	2	3	3	3	3	3	2	2	2	2	4	3	4	2	4	3	3
2	1	29	5	2	2	3	1	3	2	3	5	4	3	3	3	5	5	4	4	3	5	3	4	3	4	3	4
1	1	18	2	1	4	3	3	9	5	5	4	4	3	3	4	4	5	5	5	5	5	5	5	5	5	5	5
1	2	22	4	2	3	2	2	4	4	3	1	5	5	5	5	3	3	1	2	3	2	3	1	1	2	3	3
1	2	25	3	1	3	2	2	5	2	3	4	2	2	2	1	4	4	4	5	5	5	4	5	4	5	5	4
1	1	20	3	3	2	2	3	4	3	3	2	4	3	4	3	4	3	3	3	4	3	2	3	3	3	3	3
2	2	19	4	1	3	3	2	6	4	3	3	5	5	4	4	3	3	2	2	3	3	2	2	2	2	2	3
2	2	23	3	1	3	1	3	6	2	2	3	4	4	4	4	2	2	2	2	3	3	3	1	2	1	2	2
2	2	22	3	2	3	6	2	8	3	2	3	5	5	5	3	4	3	3	3	4	4	3	3	3	4	3	3
2	1	22	5	2	4	2	3	5	3	3	3	4	4	3	4	4	2	3	1	4	3	3	3	3	3	2	3
1	2	18	3	3	2	2	1	3	4	3	1	1	1	1	1	4	5	5	4	5	5	4	4	3	5	5	4
2	1	21	3	2	3	5	4	6	5	2	3	4	4	3	4	4	4	3	4	3	4	3	4	3	5	3	3
1	2	19	3	3	5	4	3	9	5	4	5	3	4	4	3	4	4	4	4	5	5	3	4	4	4	4	4
1	2	22	2	2	2	5	1	7	3	3	4	4	3	4	4	4	3	2	2	2	3	2	3	2	3	3	3
2	2	24	3	3	3	2	1	1	1	3	2	4	3	4	3	3	3	2	3	2	3	1	1	1	1	3	3
1	2	24	4	1	2	3	2	7	3	3	4	4	5	3	3	4	4	3	4	4	4	3	3	3	5	5	4
1	2	21	5	1	4	3	1	8	2	3	4	4	5	4	3	5	3	3	4	4	3	3	4	3	4	4	4
2	1	20	2	2	4	1	2	4	3	3	2	3	2	3	1	4	4	3	4	4	4	4	2	3	4	3	4
1	2	22	3	1	2	4	2	3	3	3	3	3	3	3	3	4	4	4	4	4	5	5	4	4	5	4	5
2	1	25	3	2	3	2	4	5	4	4	4	3	4	5	4	4	4	3	3	4	4	3	3	3	4	4	4
1	1	20	3	1	3	5	2	9	4	4	4	2	4	4	3	3	4	4	4	5	4	5	3	3	3	4	4
2	2	20	5	2	2	3	1	5	4	3	3	3	3	3	3	4	4	4	3	3	3	4	4	2	4	1	3
1	1	25	4	1	2	2	1	6	2	4	2	3	3	3	4	5	5	4	4	5	5	4	3	4	5	5	5
2	1	21	2	3	3	1	1	5	3	3	3	5	5	5	5	3	2	1	2	3	3	2	3	2	3	1	3
1	1	22	3	1	3	3	1	5	3	5	4	3	3	4	3	3	3	4	3	4	5	4	2	3	4	3	4
1	2	21	4	1	5	3	1	7	3	4	2	5	4	5	4	4	3	3	3	3	4	3	3	4	2	3	4
1	1	22	5	3	3	4	4	4	3	3	2	4	3	5	4	3	3	4	4	4	4	4	3	3	5	4	4
1	2	18	2	2	3	4	1	5	3	3	2	3	4	4	3	4	3	4	3	3	4	3	3	3	4	3	3
1	2	20	2	1	1	2	2	5	3	4	3	3	4	4	4	5	4	4	3	5	5	4	3	3	4	4	4
1	2	23	3	2	2	2	1	3	2	2	3	3	4	4	3	3	3	2	3	2	3	2	2	2	3	3	3
2	2	24	3	1	4	5	2	5	4	3	2	4	5	4	5	5	2	2	3	4	3	2	2	2	2	2	3
2	1	22	4	3	2	4	1	6	2	3	4	3	4	3	2	5	5	5	5	5	5	4	5	5	4	4	5
2	2	18	3	3	4	4	1	7	3	3	3	2	2	2	3	4	4	5	4	5	5	4	5	3	4	5	3
2	1	20	3	3	2	3	3	9	2	3	5	3	2	3	3	5	5	5	5	5	5	5	4	4	5	5	4
1	1	24	3	1	3	2	2	3	3	2	3	3	4	4	4	4	3	2	3	4	3	3	2	2	4	3	2
2	1	22	4	2	3	4	2	5	4	2	3	4	3	3	2	2	3	3	2	3	4	4	2	1	3	4	3
2	1	21	2	2	4	2	3	4	2	4	4	4	3	3	4	4	3	3	3	2	4	4	3	3	3	3	3
2	2	22	3	2	2	3	2	2	3	3	2	4	4	4	3	4	3	3	3	3	3	3	2	2	3	4	3
2	1	20	3	2	2	6	2	8	3	3	2	3	3	4	2	4	5	4	3	4	4	4	3	4	4	4	4
1	2	30	3	1	3	2	1	5	2	4	4	4	4	4	4	2	3	3	3	3	3	2	3	2	3	3	3
2	2	23	3	3	2	3	3	6	4	5	5	2	2	3	2	4	4	4	3	5	4	4	5	3	3	4	4
2	2	21	2	1	3	2	3	3	2	3	3	1	1	2	1	4	5	4	4	5	5	4	4	4	5	5	5
1	2	22	3	2	3	1	1	5	3	2	3	5	3	4	3	3	2	1	2	3	2	2	2	2	2	4	3
2	1	26	3	3	1	3	2	7	3	4	3	4	4	4	3	4	1	4	3	3	4	5	3	3	4	4	5
1	2	22	3	3	3	2	3	5	4	3	3	4	4	4	5	2	3	3	3	3	4	2	3	3	3	2	3
1	1	24	3	3	3	1	1	5	2	3	1	4	4	4	4	4	3	4	3	4	4	4	4	3	3	3	4
2	1	20	2	2	4	2	2	7	3	4	4	4	5	4	5	4	5	3	5	5	4	5	4	4	4	4	5
2	2	21	3	2	2	2	1	3	3	3	4	4	4	4	4	4	3	4	4	4	5	4	4	2	4	3	4
2	1	20	3	2	5	5	4	10	5	5	3	1	2	2	2	3	4	5	4	4	5	4	3	4	5	3	4
2	2	20	3	2	3	2	3	6	4	4	5	2	3	4	2	4	4	5	4	5	5	4	4	4	5	5	5
1	2	19	3	3	3	1	1	2	2	4	3	3	4	4	2	5	4	4	4	4	4	2	3	4	4	5	5
1	1	22	5	3	5	3	3	5	3	3	4	4	2	4	2	5	3	4	3	3	4	3	3	3	5	4	4
1	2	22	3	1	3	3	1	5	2	3	4	4	3	5	4	2	2	2	3	3	3	2	2	3	3	3	3
2	1	20	4	2	2	4	1	5	2	3	3	2	2	3	3	4	5	3	4	3	5	4	4	4	3	5	4
2	1	20	2	2	4	1	1	4	1	4	2	4	4	4	3	3	2	3	2	3	3	2	2	3	3	3	3
1	1	19	3	1	5	3	4	8	5	4	3	5	5	4	5	2	4	4	3	3	4	4	3	3	4	4	2
2	1	19	4	2	3	1	1	1	1	1	3	3	3	4	4	5	3	3	3	3	1	3	3	2	3	3	4
2	2	20	5	2	3	3	4	5	3	2	3	3	3	3	3	3	3	2	3	3	4	2	3	3	4	3	2
2	2	19	2	3	3	2	1	9	4	4	2	2	3	3	3	3	3	3	3	2	4	3	3	3	4	4	2
1	2	18	3	1	2	4	2	8	4	3	3	5	4	4	4	4	4	4	3	3	4	3	4	3	4	3	4
1	2	20	3	2	3	3	4	5	3	3	3	2	1	2	1	4	4	4	4	5	4	4	3	4	3	4	4
2	2	25	3	3	1	1	1	2	2	2	3	5	5	5	5	3	2	2	2	3	3	1	2	1	2	3	2
1	1	22	3	3	4	3	1	4	2	3	3	3	2	2	2	3	4	3	4	4	4	3	3	4	4	3	3
2	2	26	3	2	3	1	1	1	2	1	3	3	3	3	3	3	4	3	3	4	3	3	3	3	3	3	4
2	1	18	4	1	5	2	2	3	2	4	4	3	2	3	3	4	4	3	5	4	4	3	4	3	4	4	3
1	1	21	3	3	4	3	3	4	3	3	3	3	4	3	2	4	5	4	5	5	5	4	4	5	5	5	5
1	2	25	3	2	4	2	1	1	2	2	3	3	4	5	5	5	3	3	4	3	3	4	2	3	4	4	3
2	2	24	4	3	2	5	1	2	3	2	2	2	3	4	3	3	1	2	3	3	3	1	1	1	3	3	2
1	1	21	3	2	4	1	3	6	4	3	3	2	2	2	1	5	4	4	5	4	5	3	4	5	5	5	5
2	1	18	5	2	4	3	2	8	3	3	3	2	2	3	3	4	4	4	4	4	5	5	5	4	5	4	3
1	1	22	4	1	3	3	1	8	3	3	3	4	5	3	4	5	3	4	4	3	4	3	4	2	4	5	3
1	1	20	4	2	4	4	2	8	4	3	3	4	4	2	4	4	4	4	4	4	5	4	3	4	3	4	5
2	2	19	3	3	4	4	1	6	3	4	4	3	3	2	4	4	5	3	5	5	4	4	4	4	5	4	5
2	2	19	4	2	5	4	2	4	3	4	4	2	2	3	2	2	3	3	4	5	4	2	3	3	4	3	4
1	1	22	3	2	3	1	1	3	2	3	3	2	2	3	2	4	3	2	3	3	3	3	3	3	3	2	3
2	1	22	3	2	3	3	1	3	2	4	3	5	5	5	5	3	2	2	2	2	3	3	3	2	2	2	2
1	1	18	3	2	4	3	1	2	3	3	2	5	3	5	5	3	1	2	1	2	1	2	1	2	1	2	2
1	2	22	5	1	5	3	3	6	2	4	4	3	4	3	3	3	1	4	2	2	3	2	1	3	2	2	2
1	2	23	4	2	3	6	1	8	3	3	3	5	5	4	5	4	2	2	3	3	5	2	3	2	3	3	3
2	2	21	4	1	2	2	1	1	3	2	3	5	4	4	3	4	3	4	4	4	4	3	4	3	4	4	4
2	2	22	5	2	3	2	3	8	3	4	4	4	2	3	3	5	5	5	4	5	5	5	5	4	5	4	5
1	1	18	3	2	3	2	4	7	3	3	3	3	4	4	2	4	5	4	3	5	5	3	3	3	4	4	4
1	1	18	3	2	3	2	1	3	3	3	4	5	4	5	5	3	2	2	2	3	3	2	2	3	3	4	3
2	1	19	3	2	3	2	3	2	2	3	2	2	2	2	2	3	4	4	4	4	4	4	3	4	4	4	4
1	1	19	3	3	3	4	1	4	4	4	3	4	4	4	4	3	4	3	4	4	4	2	3	3	4	3	4
1	1	22	5	1	6	5	4	5	4	3	3	3	3	3	2	3	4	3	4	4	4	4	3	3	4	4	5
2	2	21	4	1	3	2	1	5	2	4	3	4	3	4	3	3	3	3	2	4	3	2	3	3	3	2	3
2	2	24	3	2	3	3	2	8	3	4	3	5	5	5	5	3	4	2	3	3	3	3	3	2	3	2	2
1	1	19	5	1	2	3	3	6	3	4	4	4	3	4	3	4	5	5	4	4	5	4	3	3	4	4	4
2	1	18	5	2	4	4	1	3	2	3	2	3	4	3	4	5	2	1	2	3	2	3	3	2	3	2	2
1	2	21	4	2	3	1	2	7	3	3	4	4	2	4	4	2	2	2	3	2	3	3	3	2	3	3	3
1	2	24	4	3	3	2	1	1	3	2	2	2	3	2	2	5	2	4	3	4	4	3	3	3	4	3	3
1	2	18	3	1	2	2	1	3	3	3	2	3	4	4	3	3	3	2	2	2	2	2	2	2	3	2	3
2	2	22	3	2	3	1	1	2	1	1	3	5	4	4	4	5	2	3	3	4	3	2	1	2	3	4	2
2	1	19	3	2	3	4	3	7	3	4	3	3	3	3	4	5	3	4	3	3	4	4	3	3	4	4	4
2	1	24	4	2	2	4	2	4	4	2	3	3	3	3	3	4	3	3	3	3	4	1	3	3	3	3	5
1	2	18	3	1	3	3	2	3	4	3	4	4	4	4	3	4	3	3	3	3	4	3	3	2	4	3	3
2	2	26	3	2	3	4	1	1	2	3	4	3	2	3	3	5	4	4	4	3	3	3	3	4	3	4	4
2	1	18	4	1	3	3	1	5	4	3	3	4	4	4	3	4	3	3	3	4	3	2	3	3	4	3	3
1	2	18	3	2	4	5	1	7	4	3	1	2	4	3	3	5	5	5	4	4	5	4	4	4	5	4	4
2	1	23	3	1	1	4	4	10	4	3	4	3	3	3	4	2	5	5	5	4	5	3	3	4	4	5	5
1	2	20	3	3	2	2	2	5	3	4	3	2	1	2	1	4	5	4	5	5	4	4	4	4	5	4	5
1	1	23	4	3	4	3	3	6	2	3	4	4	4	4	3	3	4	4	3	2	5	3	3	2	4	3	3
1	2	21	3	2	5	3	3	5	5	3	2	4	4	4	3	3	4	3	4	4	5	3	3	3	4	4	4
1	2	20	3	1	2	2	2	2	2	4	4	3	4	4	2	5	3	2	3	2	4	2	2	2	3	5	4
1	2	19	4	1	2	3	1	1	2	2	3	5	5	5	4	5	3	2	2	4	3	1	2	1	1	2	3
1	1	22	3	2	4	3	4	8	4	5	3	4	4	3	3	3	5	4	4	3	5	4	4	4	5	5	4
2	1	20	3	3	2	2	3	4	3	4	4	2	2	2	2	4	5	5	5	5	5	5	5	5	5	5	4
2	1	25	3	2	3	3	1	4	4	3	3	5	4	4	3	5	4	3	4	3	3	4	4	2	4	2	4
2	1	21	4	1	2	1	3	6	3	3	2	3	3	2	3	4	3	3	3	3	4	3	3	2	4	3	3
1	1	27	2	3	5	4	2	9	5	5	2	3	3	3	4	4	5	5	5	5	5	5	4	4	5	5	5
1	2	23	4	3	6	4	3	5	5	4	3	3	2	4	2	5	5	5	5	5	5	5	5	5	4	5	5
1	1	23	3	2	4	3	4	1	3	2	2	2	3	3	3	4	3	3	3	3	4	3	3	4	3	3	3
1	1	25	3	1	3	1	1	1	1	2	2	2	2	3	2	2	2	2	2	2	3	1	1	2	2	2	2
2	2	24	3	2	4	4	3	6	5	4	3	2	3	4	2	4	3	4	3	5	5	4	4	2	5	4	4
1	2	20	5	2	4	4	4	8	3	5	2	3	3	3	4	3	3	4	4	4	3	3	3	2	3	3	3
1	2	23	2	3	2	2	1	2	2	2	3	4	4	4	5	3	2	2	3	3	4	2	2	2	3	2	2
1	1	20	2	1	3	2	2	7	3	4	3	5	4	5	4	4	3	4	3	4	4	4	4	3	3	4	4
2	2	21	3	2	3	2	1	7	2	3	4	3	4	2	2	4	5	4	3	4	5	4	5	3	5	4	5
2	2	21	5	2	2	2	3	3	3	3	3	5	3	4	4	3	2	2	2	2	2	2	2	3	3	2	2
1	2	22	4	3	2	2	1	5	3	3	3	2	3	4	3	5	4	3	3	4	4	4	2	3	4	4	4
2	1	23	4	1	4	1	3	5	3	4	3	2	1	1	2	5	5	5	5	5	5	5	5	3	5	5	5
2	1	26	2	2	1	3	2	3	2	3	2	5	5	5	3	5	3	2	2	2	3	2	2	1	3	4	5
2	1	20	2	2	4	3	1	3	3	4	3	5	4	5	4	3	3	4	3	3	4	3	3	2	4	2	3
2	1	26	3	2	1	2	1	3	1	3	3	2	3	3	2	5	4	4	4	4	5	3	4	3	3	4	3
1	2	21	5	1	5	2	2	2	3	3	2	3	3	3	2	4	3	3	3	4	5	3	3	3	3	3	3
1	2	23	4	2	3	2	3	4	3	3	3	4	4	4	4	2	3	2	2	3	3	3	3	3	3	3	3
2	2	23	5	1	4	2	3	3	3	3	2	3	2	2	2	4	3	3	3	4	3	3	3	3	2	3	3
1	1	22	3	2	3	2	3	8	4	4	2	2	2	3	1	4	5	5	5	5	5	4	5	5	5	5	5
1	2	19	2	3	4	3	2	7	3	3	2	5	2	5	5	2	3	3	2	3	3	4	3	2	4	3	3
1	2	22	5	2	4	2	4	6	5	4	2	2	3	4	2	3	4	4	4	5	5	4	4	4	4	5	3
1	2	22	4	3	2	4	3	3	3	3	3	3	3	3	3	5	4	4	4	5	3	3	4	4	4	5	5
1	2	22	3	3	3	3	2	4	2	3	2	4	4	3	3	4	3	4	4	3	3	3	3	3	2	2	3
2	1	22	4	1	2	3	4	5	3	3	3	2	2	3	2	4	4	3	4	5	4	5	3	4	4	5	5
1	1	23	3	1	3	3	2	9	3	3	2	5	3	5	3	4	4	4	4	4	4	5	3	4	3	4	5
2	2	24	3	3	2	3	2	4	3	3	5	3	4	5	4	3	4	4	4	5	4	4	3	3	5	5	4
1	1	23	4	1	3	3	1	2	2	3	3	4	3	4	4	2	2	2	3	2	3	3	2	2	3	2	2
2	1	18	5	2	3	3	4	5	4	5	3	4	3	4	4	3	3	3	3	5	4	3	3	3	4	4	4
1	1	18	4	1	1	3	1	4	3	4	3	3	3	4	4	5	3	3	3	4	4	3	4	4	3	4	4
2	1	22	3	2	3	1	1	4	3	4	5	3	4	3	3	4	4	4	4	5	4	4	4	3	4	5	5
2	1	22	3	2	6	4	3	7	5	5	3	4	4	4	4	4	4	5	3	5	5	3	4	3	4	3	3
2	2	25	4	2	3	2	2	4	3	4	4	4	4	3	4	4	4	3	4	4	4	4	4	4	4	4	5
2	1	21	3	1	3	2	3	3	4	3	1	3	2	4	3	3	2	2	1	2	2	1	2	2	2	2	2
1	2	28	3	1	4	2	1	3	3	2	3	5	5	4	5	4	4	4	4	5	4	2	4	3	4	3	5
1	2	19	3	1	2	1	1	7	3	3	3	4	3	3	2	4	4	5	3	5	3	3	3	4	3	3	4
1	1	21	4	1	3	4	3	10	4	5	5	3	4	3	3	5	5	4	5	5	5	5	5	4	5	5	5
2	1	19	3	1	4	3	2	3	2	3	3	4	3	5	4	4	2	3	2	2	4	2	2	2	2	2	2
1	2	24	3	2	5	3	4	4	4	3	2	3	3	3	4	4	4	4	4	5	5	4	3	3	3	5	4
1	2	18	5	2	1	1	1	2	1	3	3	3	3	3	3	4	3	2	2	3	4	2	2	2	2	3	2
1	2	18	3	3	1	2	1	5	4	3	3	5	5	5	4	3	2	2	2	2	3	3	2	1	3	2	3
1	1	21	3	1	4	4	4	7	4	4	3	3	2	3	2	5	5	5	5	5	4	5	4	5	5	4	5
2	1	21	3	2	5	2	2	1	2	2	2	3	3	3	3	5	3	4	4	4	4	4	3	2	3	3	3
2	1	21	5	2	3	2	4	5	3	3	1	5	4	4	4	4	2	1	1	2	3	2	2	1	2	1	2
1	1	23	3	3	1	2	1	4	2	3	3	4	4	3	4	4	2	3	3	4	4	2	2	3	3	4	3
1	2	22	3	1	3	2	1	5	3	4	1	5	4	5	4	3	3	2	2	2	2	4	3	2	3	4	3
2	1	24	4	2	1	3	1	3	2	2	3	4	3	4	3	4	2	2	3	3	2	3	2	1	3	2	3
2	1	18	3	2	3	1	1	1	2	3	2	3	4	4	4	4	1	2	2	1	3	1	2	2	1	3	3
1	2	21	5	3	2	2	1	2	1	3	4	3	3	3	2	5	5	4	4	3	3	4	4	3	3	3	4
1	1	18	4	2	2	2	1	3	2	1	2	5	4	5	4	3	2	2	1	2	1	3	1	2	3	2	3
2	1	18	4	2	3	2	1	2	4	3	3	4	3	4	3	2	2	1	2	1	3	2	2	1	1	2	2
2	2	24	3	1	4	1	3	1	3	2	2	4	3	4	4	4	1	2	1	2	1	1	1	1	2	1	2
2	1	20	2	2	3	3	3	6	2	2	2	4	3	4	3	4	3	4	4	4	4	4	3	3	3	3	2
1	2	24	4	2	2	3	1	3	2	3	3	3	3	4	3	1	3	2	2	2	3	2	3	2	2	1	2
2	2	19	2	2	2	3	1	4	2	3	2	4	3	2	2	3	4	3	2	2	3	2	2	3	3	3	3
1	2	19	3	3	3	2	1	5	3	4	3	3	4	3	3	5	2	3	4	2	4	2	3	3	4	3	3
1	2	18	3	1	4	2	1	4	3	3	3	3	3	4	3	4	2	3	4	3	4	3	3	3	4	3	3
2	2	19	3	3	4	3	3	4	4	5	3	3	3	3	3	4	3	3	3	3	4	4	4	2	4	3	4
1	1	21	4	1	3	2	3	5	5	3	2	3	4	3	5	3	4	4	3	5	5	4	3	4	5	3	3
2	2	18	3	2	3	4	1	2	4	3	3	3	3	3	3	5	3	4	2	4	4	3	4	4	4	4	3
2	2	23	4	3	5	3	3	7	3	4	3	3	4	3	4	5	4	4	3	5	3	4	4	3	2	4	3
2	2	20	3	2	3	2	3	5	4	5	4	2	3	3	2	5	5	5	4	5	5	5	5	5	5	5	5
1	2	23	3	1	1	1	1	2	2	2	3	4	4	3	3	3	2	1	3	1	4	2	2	2	2	3	3
1	1	29	4	1	3	3	1	6	3	3	3	4	5	5	3	3	2	3	3	2	3	3	3	4	4	2	2
2	2	21	3	3	6	4	1	4	2	3	3	2	1	3	2	5	4	5	4	5	3	4	4	3	3	5	4
1	2	22	3	3	4	1	1	8	3	4	4	2	3	2	3	2	5	3	4	4	4	3	4	4	4	4	4
1	1	18	3	1	2	1	4	4	4	3	3	4	4	4	4	3	3	3	4	3	3	2	2	3	3	3	3
2	1	22	3	2	3	3	3	7	4	5	4	3	3	4	4	4	3	3	3	2	3	2	1	2	3	3	2
1	1	19	3	1	5	3	3	6	3	4	4	2	2	3	3	5	5	4	5	5	4	5	4	4	5	4	4
2	1	20	3	1	5	3	4	10	4	5	4	3	3	3	2	4	5	5	5	5	5	5	4	5	5	5	5
2	1	19	3	3	3	4	3	5	3	4	2	4	3	4	3	2	3	3	3	3	3	2	3	2	4	3	3
2	1	21	3	1	3	3	3	9	4	5	4	4	3	4	3	1	3	2	3	4	3	2	2	2	3	3	2
2	1	23	5	2	3	4	4	6	4	3	5	3	2	3	4	5	4	3	3	4	5	3	3	3	4	4	3
1	1	23	3	2	4	3	2	7	4	4	4	5	4	5	4	3	4	4	3	4	5	4	3	3	3	4	3
1	1	21	3	3	4	3	1	5	3	4	3	4	3	4	3	3	2	3	2	2	2	3	2	2	2	1	3
1	1	23	3	1	2	2	2	4	3	2	3	3	2	3	3	3	2	1	2	2	2	3	2	1	4	3	2
1	1	22	3	1	3	2	3	8	3	3	4	4	4	4	4	3	3	4	4	4	4	3	3	3	3	4	4
2	1	18	3	1	4	3	1	5	2	2	3	4	3	4	3	4	3	3	3	4	4	3	4	3	4	4	3
2	1	24	4	2	4	4	1	2	2	3	3	3	4	4	3	4	2	3	2	3	3	2	2	3	3	2	4
1	1	23	5	3	3	4	3	3	2	2	1	2	3	3	3	4	4	3	2	4	3	3	3	3	3	2	4
1	1	21	4	2	6	4	3	5	4	4	2	5	4	3	4	4	4	4	4	4	4	3	3	4	4	4	3
2	1	22	3	1	2	2	1	1	1	1	2	4	4	5	4	4	2	3	3	3	2	3	2	2	3	2	2
2	1	22	5	1	3	4	1	4	2	3	2	5	4	4	5	4	2	2	2	1	2	2	2	1	3	2	2
1	1	24	3	2	4	3	2	7	3	2	4	3	3	3	4	5	4	4	4	3	4	4	3	3	4	4	4
2	2	23	4	2	1	3	1	1	2	3	3	4	4	4	3	4	3	4	3	4	5	2	3	3	3	3	4
2	2	18	4	3	4	3	1	5	2	4	5	4	4	5	3	5	4	4	4	4	3	4	4	3	4	3	4
2	2	26	3	3	2	3	1	3	2	2	3	3	3	2	3	4	3	3	3	4	4	3	3	4	3	4	3
2	2	23	5	3	1	2	1	4	2	2	4	3	1	2	3	3	4	5	4	4	4	3	3	3	4	3	4
2	1	21	3	1	4	3	1	6	2	4	5	5	3	4	5	4	3	4	3	4	4	3	4	4	3	3	4
2	1	25	4	2	4	3	1	5	3	4	4	3	4	4	3	3	3	2	3	4	4	3	4	3	4	3	3
2	1	21	4	1	3	2	2	7	3	5	4	3	3	3	2	4	5	5	5	5	5	3	4	4	5	4	4
2	2	20	4	1	3	3	1	5	3	3	3	5	4	5	4	4	2	3	3	3	3	3	3	3	2	3	3
1	2	22	3	2	3	5	2	5	3	2	2	4	5	5	4	4	3	3	3	4	4	3	3	3	4	3	3
1	1	19	3	1	2	3	2	3	2	3	4	4	5	5	4	4	2	3	2	3	3	2	3	3	4	3	3
1	1	21	4	2	2	4	1	5	2	4	3	2	1	1	3	2	4	3	3	3	4	3	3	2	4	3	3
1	2	22	3	1	2	5	3	5	4	4	3	5	5	5	4	4	3	3	4	4	5	4	4	3	4	4	4
1	2	26	3	2	3	4	2	7	4	4	3	2	4	4	4	4	3	4	4	5	5	5	4	4	4	4	4
1	1	18	2	2	4	4	3	1	3	1	1	1	2	3	2	4	5	5	4	4	5	4	4	5	5	5	4
1	2	27	3	2	3	3	4	5	3	3	2	3	3	3	3	4	3	4	3	3	3	2	3	3	3	2	4
2	1	20	3	1	1	5	1	2	2	2	1	3	1	3	2	4	3	4	4	4	4	4	4	4	4	5	4
1	1	22	3	2	3	1	1	2	2	3	3	3	3	4	2	5	5	4	5	5	4	5	4	3	4	5	5
1	2	24	3	2	3	3	1	5	2	3	3	1	2	2	2	4	4	4	4	4	5	4	3	3	3	4	3
1	1	20	4	2	3	2	2	7	3	4	4	2	3	3	5	5	5	4	4	5	4	4	4	5	4	5	5
1	2	24	3	1	3	3	3	4	3	4	2	3	3	4	3	4	4	3	3	5	5	3	3	4	3	4	4
1	2	18	5	2	4	4	1	2	2	3	1	4	2	3	3	4	3	3	3	4	3	4	2	3	4	4	3
1	1	23	3	3	1	3	1	5	1	3	2	2	3	3	3	3	3	2	3	3	2	1	2	2	3	3	3
2	1	18	4	3	1	2	2	1	2	3	2	3	3	4	2	3	2	3	2	3	3	2	3	2	3	2	3
1	2	26	2	1	6	4	1	7	3	4	3	2	3	2	3	4	5	5	5	4	5	4	5	4	3	5	4
1	1	23	4	2	2	3	1	2	2	2	1	3	3	4	3	3	2	1	1	1	2	2	2	1	4	2	2
2	1	19	4	2	4	2	2	6	3	4	3	4	4	5	3	3	4	3	2	4	3	2	2	2	3	4	2
1	2	24	3	2	5	4	3	5	3	3	2	3	3	3	3	4	4	4	5	4	4	4	3	4	3	4	5
2	1	21	4	1	3	2	1	5	3	3	3	1	1	2	1	4	5	5	5	5	5	5	4	4	5	4	5
2	1	22	3	1	2	1	1	4	1	3	4	4	4	3	4	4	5	4	4	5	4	4	4	4	4	4	5
2	1	23	4	2	5	4	3	6	4	3	2	1	3	3	3	5	5	3	4	4	4	3	3	3	4	3	4
2	2	22	3	2	4	4	3	8	4	3	3	4	4	4	4	4	5	4	4	5	4	4	5	4	4	4	3
2	1	23	4	2	4	4	2	4	2	3	4	3	4	2	4	3	4	5	5	4	4	4	4	3	4	4	4
2	1	25	3	2	2	2	2	4	3	3	2	2	3	4	4	3	4	3	3	3	4	3	3	3	3	4	4
2	2	22	3	2	2	2	1	3	2	2	2	2	3	3	4	3	3	3	3	3	2	3	2	3	2	3	3
1	1	22	4	2	4	4	2	8	4	3	2	3	4	4	3	3	3	4	3	4	4	4	2	2	2	2	4
2	1	20	3	3	3	5	3	6	3	3	3	5	3	3	4	4	4	3	3	5	4	3	4	2	4	4	3
1	1	22	4	2	4	4	1	6	3	3	4	5	4	4	4	4	3	3	2	4	5	4	3	3	4	3	3
1	1	22	4	1	5	3	3	5	3	4	2	2	3	4	4	4	3	3	4	3	4	3	3	2	4	4	4
2	1	23	4	2	3	4	3	4	4	3	3	2	3	3	4	4	4	5	4	4	4	4	3	3	4	4	4
2	1	23	3	1	5	4	3	8	4	4	3	4	4	4	4	3	4	4	2	5	4	3	3	3	3	4	2
1	2	22	3	2	3	2	3	6	3	3	2	2	2	3	4	5	4	4	4	5	4	5	3	4	4	4	4
2	1	23	3	1	3	4	4	4	3	3	5	3	3	3	4	4	4	4	4	5	5	4	3	4	4	5	5
1	2	21	3	3	2	4	1	4	3	3	3	4	4	5	4	3	3	2	3	3	4	3	3	3	3	3	2
1	2	22	4	1	4	3	1	4	3	4	4	2	3	4	2	3	3	3	3	4	5	3	3	2	3	4	4
1	2	18	3	3	2	2	2	4	2	4	3	3	5	4	4	5	3	3	4	4	5	2	4	3	4	4	4
2	2	22	4	1	2	1	2	3	3	3	4	4	4	3	4	4	3	3	3	3	4	3	3	3	3	4	2
1	1	26	3	2	2	3	1	6	4	4	3	2	3	3	3	2	3	3	3	3	3	2	3	1	2	2	3
2	1	20	3	1	1	2	1	6	3	4	5	3	3	2	2	5	5	5	5	5	5	5	5	5	5	5	5
1	1	24	4	3	3	3	1	4	2	3	3	2	3	3	3	4	3	2	3	3	5	3	3	3	4	4	4
2	1	20	3	2	4	5	3	5	4	3	2	5	4	4	3	3	3	2	2	4	3	3	2	1	2	2	3
1	2	24	4	1	2	2	1	1	2	3	2	3	3	3	3	4	4	3	2	4	3	3	3	3	4	3	3
1	2	25	3	3	4	2	3	5	2	3	3	5	5	5	4	4	2	3	3	3	3	3	2	2	3	3	4
2	1	20	3	2	4	4	3	7	4	4	5	3	3	4	3	2	4	4	3	5	5	2	3	3	5	4	4
2	1	20	5	3	4	3	2	4	4	3	2	2	3	3	4	2	4	4	4	4	3	3	3	3	4	3	4
1	1	23	2	3	3	1	2	4	3	3	3	4	3	3	3	3	3	3	4	4	3	1	3	2	3	3	4
2	2	20	3	3	2	2	1	5	2	4	4	2	3	3	2	3	4	4	3	4	5	3	3	3	4	4	4
2	1	20	2	2	3	4	3	5	3	4	2	5	4	5	4	3	3	3	3	2	3	4	3	3	3	3	4
2	2	20	5	3	3	3	3	3	3	4	3	5	5	5	5	2	2	2	1	2	2	2	2	1	2	2	2
1	1	21	4	1	3	2	3	8	3	4	3	4	3	4	3	4	5	5	5	4	5	4	4	4	5	4	5
2	2	21	3	1	3	1	1	2	2	2	2	5	4	5	5	3	3	1	2	2	3	1	2	3	2	2	2
1	2	22	4	2	3	2	2	4	4	3	4	4	4	4	3	3	4	3	4	3	4	3	4	3	4	4	4
1	2	20	3	2	4	5	3	6	3	3	2	4	3	3	4	3	4	5	4	5	4	4	4	3	2	4	4
2	2	20	4	1	3	4	3	6	3	5	5	5	4	4	5	4	5	4	5	5	5	4	4	4	4	5	4
2	1	18	5	1	3	3	2	7	3	4	3	5	5	5	5	3	2	2	2	3	3	2	2	3	2	3	2
1	2	20	2	1	4	4	4	6	5	4	3	5	5	5	5	4	3	4	4	3	3	3	2	4	3	3	4
1	1	22	3	3	4	3	1	5	2	2	5	1	2	2	1	4	4	4	3	4	4	4	4	4	4	4	5
2	2	19	2	2	2	4	4	10	4	5	4	2	3	2	2	4	5	5	5	5	5	5	4	5	5	4	4
1	1	25	3	2	3	3	3	6	5	2	2	5	4	5	5	4	3	3	3	3	5	4	2	2	4	3	3
2	2	25	3	1	3	3	4	8	5	3	3	5	5	5	4	5	4	4	4	4	5	4	4	4	3	4	4
2	2	24	3	2	4	1	3	2	4	3	2	1	1	2	2	5	5	4	5	5	5	5	5	4	5	5	4
1	2	20	3	2	4	5	2	6	4	4	3	4	4	4	4	3	4	4	3	5	4	3	4	3	4	3	4
2	2	22	4	2	2	3	1	3	2	2	2	5	4	4	3	4	2	2	2	3	3	2	1	1	2	3	2
1	1	19	3	2	2	4	4	4	4	4	3	4	3	4	3	4	4	4	3	4	4	4	4	3	4	3	5
1	1	22	4	2	2	2	3	2	3	2	1	3	3	3	2	4	4	5	3	4	4	4	3	3	3	4	4
1	1	22	4	2	5	5	3	10	4	3	3	3	2	2	3	4	5	5	5	5	5	5	5	4	5	5	5
2	2	22	3	2	2	3	2	4	2	3	4	5	4	5	4	5	3	3	2	4	3	3	3	3	3	3	4
2	1	20	2	3	3	3	1	2	2	3	3	5	4	5	4	3	4	3	4	5	4	4	3	4	3	4	4
2	2	19	4	3	4	1	2	7	4	5	3	5	5	4	4	4	3	3	2	3	3	3	2	2	4	4	3
1	2	18	3	1	2	2	2	3	2	2	1	4	4	5	4	4	3	3	1	2	3	3	2	3	2	2	3
1	1	23	4	1	3	2	2	2	3	2	2	4	3	3	3	3	3	3	3	3	3	1	3	3	4	3	4
1	1	24	3	1	3	2	4	6	4	4	3	5	4	5	4	4	3	3	4	3	4	3	2	2	3	3	3
2	2	25	3	3	3	3	1	5	2	3	3	4	4	4	4	2	3	3	3	3	3	2	3	1	3	2	2
1	1	23	3	2	4	2	1	2	4	3	2	2	2	2	2	4	3	3	3	4	4	3	3	4	4	3	4
2	1	23	3	2	3	3	1	5	2	4	3	4	3	5	3	2	4	3	4	4	4	4	3	3	4	4	3
2	2	20	3	2	4	2	2	3	3	3	3	4	4	5	4	3	3	3	2	3	3	4	2	2	3	4	4
1	1	24	3	3	3	5	1	6	2	3	3	3	4	3	3	4	4	3	2	4	2	3	3	3	3	4	3
2	2	23	2	2	2	2	2	7	3	5	4	4	2	3	3	5	5	5	5	5	5	4	5	5	4	4	4
1	2	21	2	1	3	4	1	4	4	3	3	3	3	3	2	4	4	5	4	5	5	4	4	4	4	4	4
2	1	21	3	2	3	1	3	4	3	2	2	3	3	3	3	4	3	3	3	4	4	3	2	3	3	2	3
1	2	19	3	1	4	4	4	3	4	4	2	2	3	2	1	4	4	4	4	4	5	4	4	5	4	4	5
1	2	23	3	2	2	3	1	3	2	2	3	3	3	3	2	3	2	2	2	4	3	3	3	3	4	3	3
1	2	21	3	1	2	4	2	2	2	3	2	3	3	2	3	5	2	3	3	4	4	2	3	2	3	2	4
2	2	19	3	2	1	4	1	1	2	3	1	3	3	3	3	5	2	3	2	3	3	2	2	3	3	3	3
2	2	18	4	2	3	2	3	3	3	3	2	2	3	2	3	3	3	3	2	3	2	3	3	3	3	3	2
2	2	18	4	1	5	2	2	3	4	3	3	5	5	5	4	4	3	3	3	2	4	2	2	3	3	3	3
1	2	22	4	2	2	3	3	6	3	4	3	1	2	1	2	5	5	5	5	5	5	5	5	4	5	5	5
2	2	21	3	2	3	2	1	6	4	4	4	3	3	5	4	4	4	3	4	4	4	3	3	3	5	4	4
1	2	23	3	1	4	4	4	9	5	3	3	4	3	3	2	3	5	5	4	4	5	3	4	4	4	3	4
1	1	21	5	3	3	3	2	10	4	3	2	3	3	2	3	3	3	5	4	4	4	4	3	3	5	3	4
1	1	26	3	3	4	1	3	5	4	4	4	5	3	5	5	4	4	3	3	3	4	3	3	2	3	2	4
2	1	22	4	2	3	2	2	9	5	5	4	2	3	4	3	5	5	5	5	5	5	4	4	5	5	5	5
1	1	20	3	3	4	3	3	8	3	3	4	4	5	4	4	2	3	4	3	4	3	4	3	3	3	3	3
2	2	20	4	2	1	2	1	2	2	4	4	2	3	2	3	3	3	4	3	4	4	3	3	3	4	3	4
2	2	23	3	1	3	2	2	4	3	3	2	3	3	3	2	3	3	3	3	3	4	3	3	2	5	3	4
1	1	18	3	2	3	2	4	5	3	3	4	3	3	2	3	2	4	3	4	3	5	5	3	3	4	4	4
2	2	20	3	1	1	3	1	5	3	3	3	3	3	4	3	4	4	4	3	5	5	4	4	3	4	4	4
1	1	19	4	2	6	4	3	6	4	5	3	3	3	2	1	3	4	5	3	5	4	4	4	5	3	4	5
1	2	22	4	2	3	3	1	3	3	3	2	3	4	3	3	3	3	3	1	3	3	3	3	2	4	3	2
2	1	21	4	1	3	2	1	3	3	2	2	2	1	2	3	2	2	3	2	3	3	2	2	2	2	2	2
1	2	20	3	3	3	3	1	2	3	3	3	5	4	4	4	4	2	2	2	3	2	3	1	2	2	2	3
1	1	20	2	3	2	3	1	3	3	4	4	3	2	2	1	2	3	3	3	2	3	2	1	2	2	3	3
1	2	27	4	1	3	3	2	8	4	4	5	4	3	3	3	4	4	3	4	4	3	3	3	3	3	4	3
2	1	24	3	1	2	2	2	2	2	2	3	4	3	3	3	3	3	4	3	3	4	3	3	4	3	2	3
2	2	22	2	2	6	2	4	5	3	3	3	1	3	1	1	5	5	5	5	5	5	4	4	4	5	5	4
2	2	22	4	1	4	2	3	5	4	4	4	3	2	2	2	2	3	4	2	4	4	4	3	3	3	3	3
2	2	19	4	3	3	4	3	8	3	4	3	2	3	2	3	4	5	4	4	5	5	3	5	4	4	4	4
2	1	20	3	2	3	1	3	4	3	4	3	3	4	3	3	3	3	4	3	4	3	3	3	3	4	3	4
1	2	23	2	1	3	5	4	8	3	4	4	5	3	4	3	3	3	3	2	3	3	4	3	3	3	3	3
1	1	24	4	3	3	2	2	6	3	3	4	3	4	4	2	4	4	3	3	3	3	3	3	3	4	3	3
1	2	20	3	2	6	4	3	8	5	4	4	2	3	2	2	4	5	5	5	5	5	5	4	5	5	5	5
2	2	19	3	2	2	5	4	6	5	4	3	1	2	3	2	4	5	5	5	5	5	4	5	4	5	4	5
2	1	20	2	3	4	2	2	6	3	3	2	5	4	4	4	5	3	3	3	3	3	3	3	3	4	3	3
2	2	24	3	2	3	3	4	5	4	4	3	3	2	2	3	3	4	3	4	4	4	5	5	3	4	4	4
2	2	18	3	3	2	2	1	3	1	3	3	3	3	3	3	3	4	3	3	4	3	3	2	3	4	3	3
1	2	21	4	1	2	3	1	3	2	4	3	3	2	4	3	3	3	3	3	3	4	3	2	3	3	3	3
2	1	19	3	3	3	4	1	7	3	4	4	2	3	3	2	5	5	5	5	5	5	4	3	4	5	4	4
2	1	19	3	3	2	5	3	5	4	3	2	5	3	4	5	4	2	2	1	2	2	1	1	1	2	3	2
1	2	21	4	1	5	4	3	5	3	3	3	4	4	4	3	5	3	5	3	4	4	3	4	4	5	3	4
2	1	21	4	2	4	5	3	3	3	3	3	3	3	3	3	3	3	4	3	5	5	4	3	3	5	4	4
1	1	23	3	3	3	2	3	3	3	2	2	2	2	2	4	3	3	3	2	4	4	3	3	3	4	3	3
1	2	24	3	2	3	2	1	5	2	4	5	5	4	5	5	5	4	3	3	4	3	2	3	3	3	4	4
2	1	18	3	2	4	4	3	7	3	3	3	3	2	3	1	5	4	4	3	5	5	4	3	4	5	4	5
1	2	25	3	3	3	2	4	3	3	3	3	4	4	4	5	5	3	3	3	4	3	3	3	2	4	3	3
2	2	25	3	3	4	4	4	4	3	3	1	5	5	5	5	4	3	2	1	4	2	2	2	1	2	1	2
1	2	20	4	3	4	3	2	5	2	3	4	3	4	3	3	3	2	2	3	3	2	3	2	3	2	4	2
1	1	24	3	1	4	3	2	3	3	3	2	3	3	3	3	5	4	3	3	4	3	3	3	1	5	2	3
1	1	21	4	2	3	3	1	2	2	2	1	5	5	5	4	3	2	1	3	3	2	2	1	2	1	2	2
1	1	22	3	2	3	3	2	9	3	4	2	5	4	5	4	4	3	4	4	5	4	4	3	3	4	3	3
2	2	21	3	3	4	3	2	6	4	4	4	4	4	4	4	4	3	3	3	3	3	2	3	2	3	3	2
1	1	18	4	1	2	2	2	7	4	4	4	2	4	3	3	3	4	4	3	4	4	3	3	4	4	4	5
2	1	25	3	2	6	4	3	6	4	4	4	3	3	3	3	3	4	4	4	5	5	4	4	3	4	5	4
2	2	24	5	3	3	3	2	8	3	4	4	3	3	4	3	3	3	4	2	4	5	3	4	4	4	3	4
2	1	24	3	2	4	2	2	2	2	2	3	5	5	5	5	2	2	2	2	2	3	2	1	1	3	1	2
1	2	19	3	2	3	6	3	6	3	3	3	4	4	3	2	2	3	2	3	4	3	3	3	3	4	4	3
2	2	24	2	2	3	1	2	5	3	3	4	4	4	5	5	4	3	2	2	3	3	2	2	2	3	2	2
1	2	18	3	2	4	4	4	5	4	3	2	4	5	3	3	5	5	4	5	5	5	4	5	4	4	5	4
1	1	18	3	1	3	3	2	4	4	4	5	4	4	5	4	4	4	4	3	4	4	3	4	3	4	3	5
1	2	22	3	1	6	3	4	8	5	4	4	2	2	2	1	5	5	5	5	5	5	4	4	4	5	4	4
1	1	21	3	3	3	1	1	2	1	2	1	3	3	2	3	3	2	3	2	3	2	3	2	2	3	2	2
2	2	22	3	2	5	3	1	2	4	4	1	5	4	3	5	5	2	1	2	2	2	2	1	1	1	1	2
2	1	22	3	1	3	5	3	10	4	5	5	3	3	3	3	4	5	4	5	5	4	5	4	4	5	5	5
2	2	22	5	2	3	2	4	2	3	4	4	5	2	4	2	3	3	5	4	4	3	4	3	4	4	4	5
1	1	20	3	2	2	3	2	5	2	4	4	3	4	4	5	3	2	3	3	4	3	3	3	1	4	3	3
2	2	23	3	2	2	2	1	3	3	3	3	3	3	2	2	5	3	4	4	5	4	2	4	4	4	3	3
2	1	18	5	3	2	4	1	5	2	3	3	5	5	5	5	3	3	3	3	2	2	3	2	2	3	1	2
2	2	26	3	2	2	3	1	2	2	2	2	3	4	3	4	4	4	3	2	3	5	3	2	3	4	4	4
1	2	18	4	2	2	2	1	6	2	4	5	2	1	2	1	4	5	5	5	5	5	5	5	4	5	5	5
1	1	19	3	1	3	4	1	4	3	4	5	2	3	2	2	3	4	4	4	5	5	4	3	4	4	5	5
2	1	20	3	2	5	3	4	4	4	3	2	3	4	4	4	3	2	2	1	2	2	2	3	1	3	2	2
1	2	18	4	3	4	2	3	7	4	3	4	3	3	3	3	4	5	4	4	5	5	4	4	4	4	5	4
1	1	18	3	2	2	4	2	8	3	3	3	4	4	3	3	4	4	5	4	4	4	3	4	5	4	4	4
2	2	23	4	2	3	1	2	5	4	4	3	3	3	2	3	4	4	3	3	4	5	4	4	4	4	3	4
2	1	24	3	2	5	2	3	7	4	3	2	3	3	4	4	4	5	4	4	5	3	3	4	3	3	3	4
1	1	23	3	2	3	1	1	3	2	3	4	4	4	4	4	5	4	3	3	3	3	3	2	3	2	3	3
2	1	21	3	2	4	4	2	4	4	4	2	4	3	3	4	3	3	3	1	3	3	2	2	3	3	3	3
1	1	21	3	1	4	4	2	6	3	4	4	3	3	2	3	4	5	5	5	5	5	5	5	5	5	5	5
2	1	21	3	2	2	3	1	3	4	3	3	4	4	4	2	3	4	4	4	4	3	3	4	3	3	4	3
1	1	22	5	1	3	2	1	6	3	1	2	3	1	3	2	5	3	3	4	5	4	4	4	3	4	3	4
1	1	21	3	1	5	4	2	6	3	4	4	3	4	3	3	3	4	4	4	4	5	3	3	4	4	3	4
1	2	28	4	2	5	5	4	10	5	5	4	2	3	3	2	4	5	5	5	5	5	5	5	4	5	5	5
2	1	24	3	2	1	2	2	3	2	2	2	3	3	3	3	2	2	2	1	2	2	2	2	2	2	2	3
2	1	20	5	3	2	2	2	3	1	2	2	4	3	3	4	5	3	2	3	3	4	3	3	2	3	3	3
2	2	21	2	2	3	3	2	2	3	4	1	3	4	4	4	4	3	2	2	2	3	3	3	2	3	2	3
2	2	21	3	1	1	1	1	3	2	4	3	1	3	3	3	3	3	3	3	4	4	2	3	3	3	3	3
2	2	28	4	1	4	2	2	7	4	4	3	5	3	4	4	4	4	3	3	3	4	3	4	2	3	4	4
1	1	21	3	1	3	3	2	1	3	3	3	4	2	3	2	5	3	3	4	5	3	3	4	3	4	3	4
2	1	25	3	1	5	3	1	3	2	3	2	3	3	3	3	4	4	3	4	3	4	2	3	4	4	3	3
2	2	20	4	3	1	4	2	4	2	4	4	3	5	3	4	5	3	5	4	5	5	3	3	2	5	4	4
2	1	20	3	1	1	2	3	3	2	4	4	3	3	3	2	3	4	4	4	5	5	5	4	5	4	5	4
1	2	18	3	2	3	3	4	9	3	4	3	4	3	3	3	4	5	4	5	3	4	3	4	4	3	4	3
1	1	18	2	1	2	2	1	1	1	2	1	3	3	4	2	4	2	2	3	2	3	3	1	3	2	2	2
1	2	20	4	1	3	1	2	4	3	3	3	4	4	5	5	2	2	2	2	3	2	2	2	1	3	2	1
1	1	23	4	1	4	2	3	6	3	4	5	4	3	4	3	2	2	3	2	3	4	2	3	3	3	2	3
1	1	18	3	3	3	1	1	6	2	2	2	4	4	5	3	2	2	1	2	1	2	1	1	1	2	2	1
1	2	22	2	2	3	3	2	6	3	3	3	4	4	4	3	5	3	4	4	4	4	3	3	3	4	3	3
1	1	19	4	2	3	2	2	5	4	3	4	4	4	3	4	4	4	3	3	4	3	4	3	4	4	3	4
1	2	26	3	2	2	3	3	3	2	3	4	4	5	4	5	3	2	2	2	2	3	2	3	1	2	2	2
2	2	25	4	2	5	2	2	5	4	3	2	4	4	4	5	2	3	2	3	3	3	2	2	2	4	2	3
1	2	20	3	3	1	2	1	1	2	2	3	3	3	3	2	3	2	1	3	2	2	3	2	3	3	2	3
2	2	25	3	3	3	2	3	6	3	3	4	3	4	4	4	5	4	3	3	4	4	3	4	3	4	4	3
1	2	25	5	1	1	3	3	6	3	3	3	3	3	3	2	4	4	4	4	3	2	3	2	2	3	3	4
1	1	24	3	2	4	4	3	8	4	4	3	3	3	4	3	4	5	4	5	5	5	4	5	4	5	4	5
1	2	18	5	2	2	2	1	4	2	3	4	5	5	4	3	5	3	4	3	3	4	3	2	3	2	3	3
1	1	22	4	3	1	3	1	2	2	3	3	4	5	3	3	3	2	3	3	3	3	3	3	3	2	1	2
2	1	25	3	2	3	3	4	10	4	2	3	4	4	3	3	3	4	3	4	4	4	3	3	4	5	3	4
1	2	19	5	2	3	4	2	8	3	3	5	4	3	4	4	4	4	3	3	4	4	3	3	3	4	4	4
1	1	18	3	1	2	2	1	5	2	4	4	3	3	4	3	4	2	3	2	4	3	2	4	3	4	4	4
2	1	21	3	2	4	2	1	3	3	3	2	3	3	4	3	5	3	3	3	3	5	2	4	3	4	3	4
2	1	22	5	2	4	3	4	7	4	4	3	3	4	4	3	4	4	5	4	5	4	3	3	4	4	4	4
2	2	27	3	3	2	4	3	5	2	3	1	5	4	5	3	4	3	3	3	3	4	3	3	3	2	2	3
1	2	23	3	3	3	2	1	4	4	4	3	3	4	4	3	2	3	4	3	4	5	3	4	3	3	4	3
2	2	22	4	2	6	4	2	5	4	3	3	3	2	3	3	3	4	4	3	5	5	4	4	4	5	4	4
2	2	19	2	2	5	5	4	5	4	4	2	3	3	3	2	3	4	4	3	4	4	3	3	3	4	3	4
2	1	25	4	2	1	6	1	4	1	2	4	2	3	3	3	2	3	4	3	4	4	5	3	4	5	4	3
2	2	21	3	1	3	3	1	2	2	3	2	3	2	2	2	5	3	5	4	5	5	4	4	3	4	3	3
1	2	23	3	1	3	1	1	3	2	2	3	4	5	5	4	2	1	2	2	1	2	2	2	2	2	1	3
2	1	18	3	1	6	3	3	10	5	5	4	1	2	2	3	5	5	5	5	5	5	5	5	4	5	5	5
2	1	22	4	2	4	1	1	3	1	2	4	3	4	3	3	4	3	4	4	4	4	2	4	3	4	5	4
1	1	20	3	2	4	4	1	4	2	3	3	4	4	4	4	5	4	4	4	4	4	3	4	4	3	4	5
2	1	21	4	2	6	4	1	2	2	1	2	3	4	4	5	4	3	3	2	3	3	2	2	2	3	3	3
1	1	20	2	2	2	2	1	1	2	2	2	5	5	5	5	3	2	1	1	1	1	1	2	2	2	2	2
1	1	20	3	1	3	2	2	2	3	2	3	3	2	2	3	5	4	3	5	4	5	5	2	4	4	4	5
1	2	23	4	2	6	4	4	10	4	4	3	4	5	4	3	4	4	4	5	5	4	3	3	4	4	4	5
1	1	25	3	2	3	2	2	3	2	4	3	4	3	5	3	4	4	4	3	5	5	3	3	4	4	4	4
2	2	19	2	1	4	5	4	7	3	4	3	4	3	3	2	4	3	3	2	4	4	4	2	3	4	2	3
2	1	26	3	1	2	4	3	3	4	2	1	3	3	3	3	5	2	2	3	2	2	2	2	1	2	3	3
1	2	19	3	1	4	3	3	9	5	5	2	2	4	4	3	4	5	5	4	5	5	4	4	3	4	5	5
2	2	19	3	1	4	3	3	10	5	4	3	2	2	2	3	5	4	5	4	5	5	4	4	3	4	5	5
2	1	19	3	1	3	1	1	2	1	3	3	4	5	3	3	4	2	2	2	3	4	3	1	3	3	3	2
1	1	21	3	2	4	2	1	6	3	4	5	5	5	5	5	3	3	4	3	4	3	3	2	2	4	3	3
1	2	23	3	2	3	3	3	3	3	3	1	3	2	3	2	3	4	5	4	4	4	4	4	4	5	4	5
1	1	22	3	1	4	3	1	3	3	2	2	3	3	4	3	5	4	4	4	5	5	4	4	4	5	4	5
1	2	18	3	1	3	2	1	5	2	2	3	4	4	4	4	3	3	3	3	2	3	2	3	2	3	3	2
1	2	21	4	1	4	4	3	8	3	3	3	3	4	3	3	4	3	4	4	4	4	4	2	4	5	3	3
2	1	24	4	2	3	2	2	4	3	4	4	5	5	5	4	4	3	3	3	4	4	3	4	2	3	2	3
2	1	18	3	1	2	3	1	4	2	2	1	3	2	2	4	4	1	3	2	2	2	2	2	1	3	2	2
1	1	23	2	2	3	2	3	6	3	4	3	4	4	3	3	3	4	3	5	4	4	4	4	4	5	4	3
1	2	21	5	2	3	1	3	4	3	4	3	3	3	3	2	2	3	3	3	3	3	3	2	2	2	3	4
1	2	20	4	2	1	3	1	2	1	2	2	4	4	5	4	4	2	3	1	3	3	3	2	1	2	2	2
1	2	19	3	2	5	3	4	4	4	4	2	3	3	4	3	3	4	4	4	4	5	4	3	3	4	4	5
1	1	26	3	2	5	5	4	4	4	4	4	5	4	4	5	5	3	4	3	5	3	3	3	3	4	4	2
1	1	23	3	1	1	4	2	7	3	4	3	3	4	3	4	5	4	3	3	3	4	4	4	3	4	4	4
1	1	25	4	1	5	4	4	10	5	3	3	3	2	3	3	4	4	5	4	5	5	4	3	4	4	5	5
2	1	23	3	2	2	3	2	5	4	3	1	3	3	3	2	3	3	4	3	4	5	3	3	3	4	4	4
2	2	25	3	1	1	1	1	1	1	1	2	3	3	4	3	4	2	2	2	3	3	2	2	1	3	2	3
2	1	18	3	1	3	3	4	5	4	3	4	5	4	5	4	3	3	3	4	4	4	3	3	3	4	3	4
2	2	21	3	3	4	5	3	5	4	3	3	2	2	2	2	3	5	3	4	5	5	3	4	3	5	4	4
1	2	20	4	2	4	3	4	5	4	4	3	4	3	3	2	5	4	5	3	5	5	5	4	4	5	3	4
2	2	26	3	3	4	4	4	7	4	4	3	3	4	3	2	4	5	5	5	5	5	4	4	4	4	4	5
2	1	18	5	2	4	3	3	8	5	4	3	3	2	4	3	3	4	4	4	5	4	4	5	3	4	3	4
2	1	20	3	2	4	3	4	7	4	5	4	3	3	4	4	4	5	3	5	5	5	4	5	4	5	5	4
1	2	22	3	1	4	3	3	9	5	4	4	5	3	3	3	2	4	4	4	4	4	3	4	4	4	3	4
1	1	22	4	3	4	2	4	5	4	4	2	3	2	3	2	5	5	5	4	5	5	5	5	3	5	5	4
2	1	20	4	2	2	5	3	7	4	3	2	2	3	3	3	5	5	5	4	4	5	5	4	3	4	4	4
1	1	23	3	1	2	3	2	4	3	3	3	4	4	4	3	5	4	4	5	4	5	5	4	4	5	4	5
2	1	20	3	2	4	3	2	6	4	4	1	2	3	2	2	4	3	3	3	2	4	3	2	2	4	3	3
1	2	18	3	3	3	4	1	6	1	3	5	2	3	4	3	4	4	3	2	4	3	3	2	2	3	4	4
2	1	18	3	2	3	2	2	2	3	3	3	4	3	4	4	3	3	3	3	3	4	3	3	3	4	3	3
1	1	19	4	2	1	1	1	3	1	2	3	4	3	4	4	4	3	2	3	3	3	3	3	2	3	2	3
2	1	20	3	3	1	3	3	4	3	3	3	3	3	2	3	4	5	4	4	5	4	3	3	4	5	5	4
1	1	21	2	1	4	4	2	3	3	3	3	2	1	3	1	3	5	4	4	5	4	4	4	4	4	4	4
2	1	21	3	3	4	5	1	2	2	4	2	5	4	5	4	4	2	2	2	3	3	2	2	3	3	3	2
2	1	19	4	2	4	3	4	7	3	4	3	3	4	4	3	3	3	4	4	3	4	3	3	2	3	3	3
1	2	23	4	3	2	2	2	1	2	3	2	4	4	4	3	3	3	3	3	3	3	2	2	3	2	2	2
1	2	21	3	1	2	4	2	4	3	2	3	3	3	3	3	5	4	4	4	4	5	4	3	3	3	5	4
1	2	23	3	2	4	3	2	7	3	2	3	3	3	4	3	1	2	2	3	4	3	3	3	3	3	4	2
1	1	23	2	2	4	2	3	7	5	4	4	3	4	3	3	4	5	4	4	4	4	4	3	5	4	4	5
1	1	21	4	3	4	3	2	4	2	3	3	1	2	2	2	5	5	4	5	4	4	3	3	3	4	3	3
2	2	20	3	2	1	2	1	3	3	2	2	2	3	4	2	2	4	4	2	4	4	2	3	1	3	1	4
1	1	28	3	1	4	2	3	7	4	4	2	3	2	2	3	5	4	5	4	5	5	5	5	5	5	4	5
1	1	20	3	2	2	2	1	5	4	4	4	4	4	5	4	4	3	4	4	5	5	4	3	4	4	3	4
2	2	23	3	1	3	3	1	4	2	2	3	5	4	5	4	2	3	2	2	5	4	1	2	3	3	4	2
2	2	20	3	2	1	2	3	1	3	3	2	4	4	4	4	4	3	3	4	3	3	2	3	2	3	3	2
2	1	25	3	2	3	3	2	5	2	3	2	4	4	5	3	3	3	2	2	3	4	2	4	3	3	2	3
1	1	19	3	2	3	3	1	1	1	3	2	1	3	2	2	3	4	3	3	5	2	3	3	3	3	3	4
1	1	20	5	2	1	1	1	1	2	1	2	3	2	2	3	5	3	3	3	3	4	4	3	2	3	2	3
1	1	19	2	2	3	3	2	4	3	4	3	4	2	4	3	3	3	3	2	4	4	4	3	4	4	3	3
1	1	20	3	2	3	1	1	5	3	3	3	2	1	2	2	2	4	4	3	4	3	3	3	4	3	4	3
1	1	24	3	1	5	5	4	7	3	4	3	4	4	4	3	5	5	5	4	5	5	3	4	4	4	5	5
2	1	25	3	2	3	2	3	4	3	3	4	2	2	3	1	4	5	5	5	5	5	4	4	5	5	5	5
2	2	23	3	3	1	3	1	4	3	1	3	2	2	3	2	3	4	3	4	4	4	3	3	3	3	3	3
2	1	24	3	2	4	3	3	2	2	2	1	4	4	5	3	4	2	2	1	2	2	1	2	2	2	1	2
2	1	24	4	2	4	4	4	4	4	3	4	4	3	3	3	4	5	4	3	4	5	4	5	4	4	4	4
1	2	25	3	2	3	4	2	4	3	3	2	4	5	5	4	5	3	3	3	4	4	3	2	4	3	3	3
1	2	19	2	2	4	4	3	9	5	4	4	3	3	3	4	4	3	4	4	4	5	5	3	4	4	4	4
2	2	21	3	2	4	3	1	4	2	4	2	4	5	4	4	4	3	3	4	4	5	3	4	3	4	3	3
1	2	20	3	2	1	3	2	3	3	4	1	2	4	4	3	5	2	4	5	4	4	4	4	3	5	4	4
1	1	20	4	1	3	4	1	7	3	2	4	3	2	3	3	5	5	4	4	5	4	4	3	4	4	5	4
2	2	27	3	2	4	3	2	7	4	4	4	5	3	4	4	4	3	3	5	4	4	4	4	3	2	3	5
1	2	21	3	1	4	2	2	2	2	3	2	3	3	3	2	3	3	4	3	3	5	4	3	3	3	4	4
2	2	21	4	2	4	2	3	2	2	3	3	2	1	3	2	2	4	4	5	4	5	3	3	4	4	3	3
2	1	22	3	2	4	3	1	5	3	2	2	5	5	5	4	3	2	1	1	3	1	2	2	2	1	1	2
1	1	20	3	3	4	2	1	2	2	3	2	2	3	3	1	3	2	4	2	4	4	2	2	3	3	4	4
1	2	22	3	1	3	3	3	2	4	2	1	3	3	3	3	4	4	5	3	5	5	3	4	3	4	4	4
1	2	18	4	1	4	3	3	4	3	3	3	3	2	2	2	3	4	3	3	4	4	3	2	4	3	4	3
1	1	22	4	3	5	1	3	4	2	3	3	3	3	3	2	5	2	3	3	3	4	4	3	2	2	3	3
1	1	23	4	1	2	3	1	4	4	2	2	3	3	2	3	5	5	4	4	5	4	3	3	4	5	4	5
1	2	19	3	1	1	3	1	1	2	2	1	4	3	2	2	5	3	2	2	2	3	3	1	2	3	3	3
2	1	26	3	2	2	4	3	7	3	4	4	3	4	4	2	5	5	4	5	4	4	5	4	3	4	4	4
1	1	24	3	1	1	4	1	1	3	2	2	3	3	3	3	4	3	3	3	3	4	3	3	2	3	3	4
1	2	24	4	1	4	3	2	1	2	2	3	2	3	3	4	3	2	2	2	3	3	2	2	3	2	3	3
1	2	24	3	2	3	3	2	2	2	2	2	4	2	3	2	5	4	4	4	4	5	3	3	4	3	3	4
1	1	21	3	2	2	3	1	4	3	3	3	4	3	3	4	4	3	4	2	5	4	2	4	3	4	3	3
2	2	22	3	3	4	4	4	10	5	5	4	4	4	4	3	5	4	5	5	5	5	4	3	5	4	4	5
2	1	25	4	2	4	2	2	5	4	3	3	4	5	5	4	5	2	2	2	4	4	2	1	2	3	3	3
1	2	22	4	1	2	2	3	5	4	4	2	4	4	5	4	3	3	2	4	3	3	3	4	3	4	4	2
2	2	22	5	2	1	2	2	5	1	3	4	3	3	2	4	4	4	5	4	5	4	3	3	4	4	4	4
2	2	21	2	3	3	3	1	2	2	2	3	3	1	3	1	4	4	5	3	4	5	3	3	3	4	4	4
1	1	20	5	3	4	1	1	5	1	2	3	5	4	5	5	5	3	2	3	4	4	3	2	2	2	2	3
2	2	21	5	2	2	2	2	5	4	2	2	4	4	4	3	4	3	4	4	4	4	4	3	3	4	3	3
2	2	21	3	1	3	5	3	9	4	4	3	3	3	4	2	5	4	5	5	5	5	4	3	3	3	4	4
2	1	20	2	3	3	3	2	3	2	1	1	3	3	3	3	5	2	3	2	3	3	1	2	3	3	3	3
1	1	19	4	1	3	2	2	3	4	4	2	2	2	3	2	4	5	5	4	4	5	4	4	4	5	5	4
2	1	21	3	1	1	2	1	4	3	3	3	4	4	5	4	4	4	3	4	4	4	4	3	3	3	4	4
2	1	21	4	2	2	2	3	5	3	3	2	1	2	3	2	2	5	4	4	3	4	3	4	4	4	4	4
1	2	26	4	2	2	2	2	6	3	3	3	3	3	3	2	3	2	3	3	4	4	3	3	2	3	3	3
1	2	20	2	2	4	3	2	7	4	2	3	5	5	5	5	5	4	3	3	4	4	3	3	4	3	4	3
1	2	23	3	2	4	1	1	4	1	2	2	4	3	3	4	1	1	1	1	2	2	1	1	1	1	1	2
2	1	18	3	1	3	2	2	7	4	5	4	2	3	4	2	3	4	4	4	5	5	3	5	4	5	4	5
2	2	19	2	3	4	4	1	10	5	5	5	2	2	3	2	5	5	5	5	5	5	5	5	5	5	5	5
1	1	22	4	1	4	3	2	3	4	3	2	4	4	4	4	3	4	4	3	4	4	3	3	3	4	3	3
2	1	20	4	2	3	3	1	6	3	3	5	3	3	3	2	3	4	4	4	4	4	4	4	4	4	4	4
1	1	22	3	1	2	5	1	3	2	3	5	3	2	3	2	5	3	4	3	4	4	4	3	3	3	4	4
2	2	23	2	1	2	3	1	8	2	2	2	4	4	3	4	4	3	3	3	4	4	3	2	3	3	3	3
2	1	19	3	1	2	3	2	5	3	3	2	4	3	3	3	3	4	4	3	5	4	4	3	2	2	3	4
2	2	22	3	1	5	3	2	6	4	3	3	2	3	3	3	2	3	3	3	3	4	5	2	3	3	3	4
2	2	20	3	1	4	3	4	6	4	3	4	1	2	2	2	4	5	5	5	5	5	5	4	4	5	5	5
2	2	20	4	2	2	2	2	3	2	3	4	4	3	3	3	4	3	4	4	5	5	4	4	4	4	4	5
1	1	21	2	2	3	3	4	7	4	4	4	3	3	4	3	4	4	4	4	4	5	4	4	4	5	4	5
1	2	23	2	2	3	2	3	6	3	3	2	3	4	3	3	5	4	4	3	5	5	3	4	4	4	3	3
1	1	20	5	2	4	3	3	6	5	2	1	3	4	4	5	3	5	4	5	5	5	4	4	4	4	5	5
2	2	22	3	2	3	4	1	6	3	3	3	3	2	4	2	3	4	4	3	4	4	4	4	3	5	4	4
1	2	22	3	1	2	4	4	10	4	3	4	3	2	3	3	4	5	4	4	5	5	5	5	4	5	3	4
1	2	23	3	2	5	4	2	10	4	4	5	3	3	3	2	3	3	4	3	4	5	3	3	4	4	2	4
1	1	25	3	1	2	2	1	6	2	2	2	2	2	2	2	5	4	4	3	4	5	4	4	3	5	3	4
2	1	20	2	2	4	3	2	4	3	2	2	2	2	3	3	3	5	5	4	5	4	4	3	3	4	2	3
2	1	19	3	2	6	5	4	10	3	4	3	3	4	2	3	4	4	4	4	4	4	4	3	4	4	4	4
2	1	18	3	2	3	2	2	4	3	3	3	5	4	5	5	5	3	3	3	3	3	3	3	2	2	2	3
2	2	26	5	2	3	5	3	6	4	4	4	4	3	4	2	4	4	4	4	5	5	5	3	4	4	3	4
2	1	21	4	1	3	1	1	5	3	2	3	2	4	3	3	4	4	3	3	3	3	3	3	2	4	4	3
1	1	23	2	2	2	2	1	6	2	3	3	4	4	3	3	4	5	5	5	4	4	4	4	3	4	4	4
2	2	22	4	2	3	3	3	6	4	3	3	5	5	5	5	5	4	3	3	3	4	3	3	1	2	2	3
2	2	24	4	3	2	2	1	2	2	3	2	3	3	3	5	4	4	1	3	4	3	3	2	3	3	3	3
1	2	20	5	1	3	3	3	3	3	3	2	3	3	3	3	5	5	5	4	4	4	4	4	3	4	4	4
2	2	22	4	1	4	3	1	8	2	3	1	3	4	4	3	4	3	3	3	3	4	3	2	3	4	3	3
2	2	22	4	2	1	2	2	1	2	3	3	4	4	2	4	3	3	3	4	4	4	4	4	3	4	3	3
1	1	24	4	2	2	2	2	3	3	2	1	1	4	3	3	5	4	3	4	4	5	3	3	2	3	4	3
1	1	22	3	1	1	1	2	1	2	1	1	4	4	4	4	4	2	2	2	1	2	2	2	2	2	2	2
2	2	21	4	2	3	2	2	3	4	3	3	3	4	3	3	2	4	2	3	4	3	3	4	2	3	3	2
2	2	22	4	2	3	2	2	5	3	4	4	3	3	3	3	5	4	5	4	5	5	4	4	5	5	5	5
1	1	23	3	2	5	5	4	8	4	3	4	3	2	3	3	3	3	4	4	3	4	3	3	4	3	3	4
1	1	18	5	2	1	2	3	7	4	2	2	4	4	4	4	5	4	4	4	4	4	4	3	3	3	4	3
1	2	23	3	2	2	3	2	7	4	5	5	3	3	2	4	5	5	5	5	5	5	5	3	5	5	5	5
1	1	25	3	3	2	5	2	8	4	4	3	3	4	4	3	4	4	5	4	4	5	4	3	3	4	4	4
2	1	20	4	2	4	3	1	8	3	3	4	4	3	3	3	3	4	4	4	4	4	4	4	3	4	4	3
2	1	21	3	3	3	3	2	6	2	3	4	5	3	5	4	4	2	3	3	2	3	2	3	2	3	3	2
2	2	23	5	3	2	2	2	2	4	2	2	3	2	2	3	5	3	5	4	3	4	4	3	3	4	3	2
1	2	22	4	2	4	4	2	6	3	3	3	3	2	1	2	4	4	3	3	5	4	3	3	3	4	3	4
1	1	23	4	2	5	2	3	1	4	2	3	4	3	3	3	4	3	3	3	3	4	2	3	3	3	3	3
1	1	22	4	2	6	3	2	9	4	4	3	3	3	3	3	4	4	4	4	4	5	4	4	3	4	5	3
2	1	22	3	1	2	3	1	7	2	3	4	5	4	4	3	5	4	4	4	5	5	4	3	5	5	4	5
2	1	20	4	2	2	2	2	4	4	3	2	2	1	3	1	4	3	4	3	4	4	3	4	4	4	4	5
2	2	24	5	1	3	3	1	1	3	3	2	2	2	2	3	2	3	2	3	3	4	2	2	3	2	2	3
1	1	18	4	2	2	3	3	2	3	2	2	4	4	4	5	5	5	3	4	5	4	3	3	3	4	4	4
1	2	23	3	2	3	2	2	5	3	3	3	4	3	3	3	4	3	4	3	4	4	3	2	4	3	4	3
2	1	21	3	2	3	4	1	6	3	4	4	5	4	4	4	5	3	4	3	4	4	4	3	3	3	4	4
2	1	18	5	2	2	3	2	8	4	4	3	4	3	4	3	1	2	3	3	5	4	4	3	4	3	3	4
2	2	18	3	3	2	2	1	5	3	2	2	3	3	4	3	4	3	3	3	3	4	2	3	1	2	3	3
2	1	21	4	3	2	5	1	4	3	3	3	4	4	4	2	4	4	3	2	3	4	3	3	4	3	3	3
1	1	20	3	1	2	4	2	1	2	3	2	3	3	2	1	2	2	2	2	2	2	1	2	3	3	2	1
1	2	21	5	1	3	2	4	7	3	4	3	4	4	3	3	3	4	5	5	2	4	4	4	4	4	4	4
2	1	23	3	3	4	6	2	8	3	5	5	3	3	5	4	5	5	5	4	5	4	4	4	4	5	4	4
2	2	20	3	3	3	5	4	7	4	3	1	5	5	5	4	5	4	4	4	4	4	3	3	2	4	4	3
2	2	20	4	2	2	4	4	2	3	3	2	4	3	2	2	3	2	2	2	4	4	2	2	4	3	3	3
1	2	21	3	1	2	3	1	1	3	2	3	2	3	4	3	5	4	3	4	3	4	2	3	2	3	4	3
1	2	18	3	2	3	2	2	4	2	4	3	4	3	4	4	3	1	2	2	3	1	2	3	2	2	2	2
2	1	21	3	2	2	2	4	10	4	3	5	5	4	4	4	3	4	4	4	5	4	2	4	4	4	4	4
1	2	21	3	1	4	3	1	2	4	4	3	3	3	3	2	5	4	2	2	4	4	3	2	3	4	3	3
1	1	18	2	1	3	1	1	3	2	2	2	4	4	4	4	5	3	3	3	4	3	3	3	3	3	3	2
1	1	20	4	3	5	2	3	8	4	4	5	3	4	5	5	3	4	3	3	4	4	4	3	4	4	3	3
1	1	23	5	3	4	1	2	5	3	3	3	1	1	3	3	3	4	4	4	5	4	3	4	3	5	3	3
1	2	22	3	1	2	3	2	1	2	2	1	2	2	2	3	4	3	3	3	4	2	3	2	4	3	3	3
2	2	26	3	1	3	3	2	3	3	4	2	3	3	3	3	4	4	4	3	4	4	3	3	3	4	3	4
1	1	24	3	1	6	5	4	10	4	4	4	5	4	5	4	4	4	2	4	4	5	4	3	3	4	4	4
2	1	22	4	3	2	2	1	2	2	3	2	2	2	2	2	4	3	3	3	3	4	4	4	2	3	3	3
1	1	19	3	1	3	2	4	4	4	3	2	3	3	3	3	5	4	4	4	4	4	5	4	4	4	4	4
2	1	26	3	2	3	3	1	4	4	4	3	3	4	3	3	4	4	3	3	3	3	3	3	2	4	2	4
1	2	22	3	1	4	3	2	8	5	4	3	5	5	5	5	4	4	5	3	4	4	3	4	3	4	4	3
2	2	24	3	1	2	5	4	7	5	4	1	2	2	3	2	4	5	5	3	4	5	4	2	3	5	3	3
2	2	22	5	2	4	3	2	4	2	2	1	3	2	2	2	3	3	2	3	3	5	3	2	3	3	2	3
1	1	24	4	1	3	3	1	8	3	3	4	3	3	4	4	5	3	4	4	4	4	3	4	3	4	4	4
1	2	18	2	2	5	5	4	8	4	4	2	5	4	5	5	4	3	5	4	5	4	4	3	4	4	3	4
2	2	23	3	2	3	4	1	5	2	2	4	5	5	5	5	4	3	3	3	3	3	4	3	3	3	3	3
2	1	19	3	2	3	3	3	4	3	2	3	4	4	4	4	5	5	3	4	4	5	4	4	3	5	5	5
1	2	23	3	1	4	2	3	7	4	3	4	5	4	5	5	4	4	5	4	5	4	2	4	4	4	4	4
1	2	22	4	1	5	3	3	6	4	4	3	4	3	4	4	5	3	4	4	5	5	4	4	3	5	4	5
2	2	21	2	2	4	2	2	1	2	2	2	4	4	4	4	4	2	3	3	3	4	3	3	3	3	3	3
1	1	21	4	2	2	3	2	7	3	3	5	4	5	5	4	4	3	4	2	3	3	4	3	3	4	3	3
1	2	22	2	1	2	1	2	3	3	4	2	3	3	3	3	1	2	1	2	2	1	1	1	1	2	1	3
1	2	18	4	1	2	3	1	8	3	4	2	3	4	4	4	2	3	3	3	3	3	3	4	3	3	3	3
2	2	28	4	3	3	3	3	1	2	3	3	2	2	3	3	4	3	3	2	3	3	3	3	3	3	2	4
2	1	20	4	2	4	2	4	2	3	3	2	4	4	3	3	5	4	3	2	3	4	2	2	3	3	3	3
1	1	22	3	2	4	4	1	5	2	2	3	4	3	4	4	4	2	3	3	4	4	3	3	3	4	3	3
2	1	20	4	2	2	1	1	1	3	4	2	3	4	4	3	5	3	4	4	3	4	3	3	3	5	3	4
1	2	22	4	1	3	2	2	6	3	3	3	5	5	5	5	3	2	2	3	3	2	2	2	3	3	2	3
1	1	27	4	2	3	3	2	5	2	1	1	3	3	3	2	4	2	3	3	4	4	3	3	3	3	3	4
1	2	22	3	1	2	2	1	4	3	2	4	4	3	3	3	4	4	4	3	4	4	2	3	3	3	3	4
2	2	22	3	2	4	4	3	7	3	4	3	2	4	3	2	3	3	4	4	4	5	3	4	4	4	3	3
1	2	22	4	3	2	3	2	4	3	4	2	2	1	1	1	4	5	5	5	5	5	4	5	4	4	4	5
2	2	20	3	2	3	4	2	7	4	4	4	3	4	4	2	3	5	4	4	5	4	5	4	3	4	4	4
1	2	22	4	1	3	1	1	5	3	3	4	3	2	1	2	5	4	3	3	4	4	3	3	2	4	4	4
2	2	23	3	1	3	3	2	1	2	2	1	3	3	3	3	3	3	2	2	2	3	2	3	1	2	3	2
1	1	20	4	2	4	2	1	5	2	3	2	4	4	4	4	4	4	3	4	3	3	4	3	3	4	3	3
2	1	21	4	3	3	2	3	7	4	4	3	3	3	4	2	5	4	4	4	5	4	4	4	4	4	4	5
2	2	18	3	2	3	3	2	1	1	3	2	3	5	3	4	2	2	2	2	2	2	2	2	3	2	3	3
1	1	20	3	2	3	4	2	3	3	3	3	3	4	4	4	3	3	3	2	3	4	4	2	2	2	3	4
1	2	23	2	2	3	4	2	2	4	3	4	4	3	2	2	2	3	3	4	4	4	3	3	4	4	5	4
2	2	25	3	1	4	4	4	2	3	2	2	4	4	5	4	4	3	3	3	2	3	3	2	2	2	3	3
2	1	20	4	3	4	2	1	2	3	2	2	3	3	4	2	2	3	3	3	4	3	2	2	3	3	3	4
2	2	21	4	3	3	2	1	4	4	3	4	3	3	4	2	3	3	4	4	4	4	4	4	3	3	3	4
2	1	18	2	2	2	4	1	2	3	2	3	2	2	3	2	2	3	3	2	3	3	1	2	2	3	3	3
2	2	22	4	2	4	2	3	6	4	5	4	4	4	4	5	4	3	3	4	4	4	3	4	3	4	4	4
1	2	18	4	3	4	3	1	6	3	3	4	3	4	4	4	2	5	4	3	3	3	3	4	2	3	4	4
2	2	19	2	2	2	4	3	5	3	2	2	4	3	4	3	4	4	2	3	2	4	3	2	1	3	2	2
2	2	19	3	1	1	2	3	1	3	2	3	3	3	3	3	4	4	4	4	4	5	5	4	4	5	4	4
1	2	20	4	1	5	2	2	7	2	3	5	4	4	4	4	4	3	3	3	4	4	3	3	2	3	4	3
1	2	19	4	2	6	2	3	7	4	5	2	2	3	4	2	4	4	3	4	5	5	4	4	3	4	4	4
1	1	21	3	1	4	2	2	4	4	2	1	3	2	2	2	3	3	3	2	3	3	3	2	3	4	3	3
2	2	24	5	3	3	3	2	6	3	4	3	3	4	3	3	4	3	4	3	4	4	4	3	3	4	3	4
2	2	25	5	1	3	4	1	5	2	2	2	5	3	5	3	3	3	2	1	3	2	2	2	3	3	2	3
2	1	21	4	2	4	2	2	6	3	4	3	4	3	3	3	4	4	2	4	4	3	3	4	1	4	3	4
2	1	21	4	1	1	1	2	4	3	3	3	4	4	3	3	4	3	4	4	4	3	3	3	3	4	3	4
2	2	20	3	2	3	1	1	1	2	2	2	4	3	4	3	4	3	3	3	3	3	2	3	2	4	3	3
1	2	19	3	1	2	2	2	3	3	4	3	5	3	3	3	3	3	4	4	4	5	5	4	5	4	4	3
2	2	24	3	2	2	2	2	5	2	3	4	3	3	2	3	4	5	5	5	5	5	5	5	5	5	4	5
1	1	25	3	2	2	3	2	6	3	3	2	3	3	3	3	5	4	4	4	4	5	3	4	4	5	4	4
2	2	22	4	1	3	4	1	6	3	3	2	2	2	4	3	4	3	3	3	3	4	3	3	3	4	2	3
2	2	23	4	2	3	4	1	1	5	3	1	4	4	4	5	3	2	1	2	1	1	2	2	1	1	1	2
2	1	23	3	3	2	2	1	4	4	3	3	2	2	3	1	3	4	4	3	4	4	3	4	3	4	4	4
1	2	21	4	2	4	3	4	4	5	4	2	3	2	3	2	2	4	5	4	5	4	3	2	3	5	3	4
1	1	18	3	3	3	3	1	7	4	3	3	2	2	4	3	4	5	3	4	3	4	4	3	3	4	5	4
2	2	20	5	2	3	3	1	6	3	4	3	5	5	5	5	3	3	4	3	3	3	4	3	3	3	3	3
2	1	22	4	2	2	2	1	4	2	3	1	3	2	4	3	3	3	3	2	3	3	2	2	2	2	2	3
1	2	22	3	1	5	3	2	5	3	3	2	4	4	4	3	5	5	4	5	5	5	4	5	3	4	5	4
2	2	22	3	2	2	3	3	5	3	4	2	4	4	4	5	3	3	1	3	4	2	3	1	2	3	3	2
1	2	23	4	1	6	3	1	7	4	4	2	4	4	4	3	5	5	5	5	5	5	4	4	4	4	4	5
2	1	21	3	3	2	4	4	4	3	4	3	4	4	5	4	5	2	4	3	3	4	4	3	2	3	2	3
2	1	22	3	2	4	6	2	5	2	3	3	4	4	4	3	4	3	3	2	3	2	2	3	2	3	2	3
2	1	24	4	2	3	4	1	8	3	4	4	5	4	5	5	3	3	2	2	3	3	2	3	2	3	2	2
1	2	19	3	2	5	1	3	6	4	3	4	3	3	4	2	4	4	4	4	4	4	4	3	3	4	4	4
2	1	23	2	1	4	3	3	6	5	3	1	5	5	5	4	4	2	3	2	2	2	2	2	2	2	2	2
1	1	24	3	3	1	1	1	5	2	2	4	4	3	3	3	5	4	4	4	4	4	4	3	3	4	3	4
2	1	22	3	2	2	3	1	5	2	2	3	4	4	3	4	5	4	4	4	4	4	4	4	4	3	4	4
2	1	19	3	2	3	1	4	3	3	3	2	3	4	4	3	5	5	5	4	3	5	4	3	3	4	4	3
2	1	21	3	3	2	3	1	3	2	3	4	3	3	2	4	4	5	4	5	5	4	4	3	4	4	5	5
1	2	19	4	2	2	4	3	5	4	4	4	4	2	3	2	2	2	4	3	3	4	3	2	3	4	3	4
2	1	18	3	2	4	3	2	8	3	4	4	3	4	3	3	4	4	4	4	4	5	4	3	3	3	4	3
1	1	23	3	1	3	2	1	5	3	2	4	2	3	3	2	3	3	4	3	4	4	3	2	2	4	3	3
1	1	27	3	2	4	4	4	9	4	4	4	3	2	3	2	3	4	4	5	5	5	3	4	4	4	5	5
1	2	18	3	3	4	3	2	3	3	3	1	4	3	4	4	3	3	4	3	3	4	2	2	2	4	3	4
2	2	23	3	3	2	2	3	4	2	3	3	5	3	5	4	5	2	4	2	3	3	1	3	3	3	4	3
1	1	20	3	2	2	4	3	7	4	4	3	4	3	4	5	3	3	3	3	4	4	5	3	3	4	3	4
2	2	26	4	1	2	3	1	6	2	1	2	3	2	3	4	4	3	4	3	3	5	3	3	2	4	3	3
1	1	25	3	1	6	4	3	4	4	3	2	4	4	5	5	5	3	4	4	4	2	3	3	3	4	4	4
1	1	24	3	1	2	3	2	4	3	3	3	5	3	5	4	2	2	2	1	3	2	1	1	1	3	1	1
2	2	22	2	2	2	3	3	7	3	3	3	3	4	3	2	3	4	4	3	5	3	4	3	4	4	4	4
2	1	29	3	1	2	2	1	1	1	2	3	3	2	3	3	5	4	3	3	3	3	3	2	3	3	4	4
1	2	21	3	1	4	1	3	3	3	3	2	2	2	2	3	4	5	4	4	5	5	4	3	4	3	4	3
2	1	24	5	2	2	3	1	5	3	3	3	2	3	4	3	3	5	4	4	5	3	4	4	3	4	4	4
1	1	19	2	2	3	5	1	4	3	3	3	3	4	4	2	3	4	4	4	4	4	4	3	3	4	4	4
1	2	21	3	3	3	5	2	5	4	4	3	3	4	4	4	2	3	4	3	4	5	3	4	4	4	4	3
2	1	20	2	2	4	5	4	5	5	4	3	3	3	3	3	3	4	3	3	4	3	3	3	4	3	3	3
1	2	20	3	2	2	2	1	2	3	2	2	3	2	4	3	4	3	3	3	4	3	2	3	2	3	2	3
2	1	21	2	2	3	3	2	6	4	4	5	3	3	4	3	4	3	4	5	5	5	3	4	3	4	4	5
1	2	19	3	1	1	2	3	3	3	3	4	5	4	5	4	5	4	4	4	5	4	3	4	4	4	5	4
2	1	26	3	3	1	2	1	3	3	2	2	4	4	4	4	4	3	2	3	3	4	2	3	3	3	2	3
2	1	21	3	1	1	1	1	2	2	3	2	4	3	5	4	4	4	4	3	4	4	3	4	3	3	4	4
2	1	23	3	3	6	4	1	6	4	4	5	3	3	2	2	3	3	4	4	4	5	3	3	3	5	5	4
1	1	23	4	2	4	3	4	5	3	3	2	5	3	5	3	2	4	4	3	3	4	2	3	3	4	3	4
2	1	20	3	2	4	3	1	8	4	5	3	3	2	3	4	5	5	5	5	5	5	5	5	5	5	5	4
2	1	21	4	2	4	3	3	8	5	3	2	3	2	3	2	5	3	5	4	5	4	5	3	3	4	4	4
